# Supplementary material for: Aqua­{N,N-dimethyl-N′-[1-(2-pyrid­yl)ethyl­idene]ethane-1,2-diamine-κ3 N,N′,N′′}bis­(thio­cyanato-κN)nickel(II)
Source: Acta Crystallogr Sect E Struct Rep Online. 2011 Mar 31;67(Pt 4):m513. doi: 10.1107/S1600536811011512 (PMC3099768; doi:10.1107/S1600536811011512)
Supplement: Supplementary file 2 [file e-67-0m513-Isup2.hkl]

# 
# h,k,l, Fc-squared, Fo-squared, sigma(Fo-squared) and status flag 
# 
data_I
_shelx_title ' sad in Cc' 
_shelx_refln_list_code          4 
_shelx_F_calc_maximum      221.48 
_exptl_crystal_F_000       800.00 
_reflns_d_resolution_high  0.7828 
 
loop_ 
 _symmetry_equiv_pos_as_xyz 
 'x, y, z' 
 'x, -y, z+1/2' 
 'x+1/2, y+1/2, z' 
 'x+1/2, -y+1/2, z+1/2' 
 
_cell_length_a    12.8404 
_cell_length_b    14.2623 
_cell_length_c     9.5868 
_cell_angle_alpha  90.000 
_cell_angle_beta   99.467 
_cell_angle_gamma  90.000 
 
_shelx_F_squared_multiplier     1.000 
 
loop_ 
 _refln_index_h 
 _refln_index_k 
 _refln_index_l 
 _refln_F_squared_calc 
 _refln_F_squared_meas 
 _refln_F_squared_sigma 
 _refln_observed_status 
   5   1 -12      199.58      251.50     65.58 o 
   0   2 -12      531.13      612.30    106.16 o 
  -3   1 -11      155.79      234.86     47.53 o 
  -1   1 -11     3890.14     3762.45    164.63 o 
   3   1 -11       59.46       71.63     41.01 o 
   5   1 -11      977.29     1240.01    120.87 o 
   7   1 -11     1763.10     1817.25    114.61 o 
   9   1 -11      405.67      380.21     57.92 o 
  -4   2 -11      451.01      382.03     59.41 o 
  -2   2 -11      146.44      120.01     37.70 o 
   0   2 -11      211.81      272.96     70.60 o 
   4   2 -11      305.83      372.38     50.35 o 
   6   2 -11      395.20      392.44     54.34 o 
   8   2 -11      292.81      278.56     50.43 o 
  -3   3 -11      479.29      551.77     68.54 o 
  -1   3 -11     1130.86     1035.87    109.76 o 
   3   3 -11      974.48     1117.92    103.10 o 
   5   3 -11     1824.93     1861.13     97.25 o 
   7   3 -11      520.15      524.04     63.45 o 
   9   3 -11      207.95      206.03     47.59 o 
  -2   4 -11      602.28      577.03     69.66 o 
   0   4 -11      122.06      213.44     66.71 o 
   2   4 -11      184.22      292.79     65.14 o 
   4   4 -11      418.17      515.21     84.57 o 
   6   4 -11       46.93       53.45     31.84 o 
   8   4 -11      724.08      803.58     79.76 o 
  -3   5 -11      732.21      791.17     82.96 o 
  -1   5 -11       16.51       40.17     45.36 o 
   1   5 -11      349.01      424.44     85.14 o 
   3   5 -11     1684.99     1990.02    147.03 o 
   5   5 -11      456.53      471.98     57.78 o 
   7   5 -11      418.31      497.28     63.07 o 
  -2   6 -11      800.45      796.63    121.83 o 
   0   6 -11     1500.29     1602.23    142.55 o 
   2   6 -11      405.34      516.62     86.90 o 
   4   6 -11      140.09      207.50     64.46 o 
   6   6 -11      508.57      565.84     66.88 o 
  -1   7 -11       28.77       56.79     48.27 o 
   3   7 -11      513.09      739.29    104.76 o 
   5   7 -11      201.56      242.26     72.34 o 
  -6   0 -10      136.95      110.04     54.26 o 
  -4   0 -10     2788.05     3026.11    196.96 o 
  -2   0 -10     1862.50     1870.62    148.03 o 
   0   0 -10     2708.72     2539.79    172.80 o 
   2   0 -10     3819.23     4094.88    207.16 o 
   4   0 -10      916.18     1103.15     97.85 o 
   8   0 -10     1411.37     1675.68    137.67 o 
  10   0 -10     1359.27     1284.32    127.61 o 
  -7   1 -10      286.98      330.45     56.59 o 
  -5   1 -10       28.01       17.67     27.31 o 
  -3   1 -10      120.61      126.89     35.35 o 
  -1   1 -10     1251.09     1076.65     81.58 o 
   1   1 -10      923.26      904.82    110.38 o 
   3   1 -10      107.40      117.21     38.14 o 
   5   1 -10      151.93      175.40     43.13 o 
   7   1 -10      161.28      119.55     33.92 o 
   9   1 -10      112.15      148.68     39.40 o 
  11   1 -10       17.65       35.67     32.23 o 
  -6   2 -10      313.24      277.46     50.74 o 
  -4   2 -10     1524.09     1370.69     88.90 o 
  -2   2 -10     1133.45     1248.84    129.87 o 
   0   2 -10     1640.40     1689.96     94.22 o 
   2   2 -10     1464.51     1538.86    110.44 o 
   4   2 -10      638.13      709.20     66.13 o 
   6   2 -10      996.56     1011.86     70.28 o 
   8   2 -10     2299.44     2222.25    113.51 o 
  10   2 -10      575.02      609.62     70.64 o 
  -5   3 -10       37.89       17.04     27.40 o 
  -3   3 -10      626.71      787.84     75.73 o 
  -1   3 -10     1344.42     1294.84     83.89 o 
   1   3 -10       98.78      122.78     31.55 o 
   3   3 -10      589.14      533.50     53.90 o 
   5   3 -10      771.39      795.42     69.10 o 
   7   3 -10     1300.16     1314.57     83.25 o 
   9   3 -10     1242.12     1536.09     93.10 o 
  11   3 -10       74.18       60.84     35.67 o 
  -6   4 -10     1194.39     1278.96     96.21 o 
  -4   4 -10      233.57      243.78     87.74 o 
  -2   4 -10      503.00      475.31     59.64 o 
   0   4 -10     2589.70     2560.12    175.54 o 
   2   4 -10     1399.86     1200.40    101.93 o 
   4   4 -10      746.53      798.33     67.74 o 
   6   4 -10      876.22      822.07    118.23 o 
   8   4 -10      350.60      312.82    102.92 o 
  10   4 -10      507.76      464.08     63.80 o 
  -5   5 -10      579.07      684.53    122.91 o 
  -3   5 -10     1079.22      968.84     84.46 o 
  -1   5 -10      660.78      671.83    100.24 o 
   1   5 -10      185.25      198.50     53.61 o 
   3   5 -10      185.03      174.87     52.55 o 
   5   5 -10      991.09     1101.97     74.93 o 
   7   5 -10       43.96      107.11     34.51 o 
   9   5 -10      238.54      240.84     48.89 o 
  -4   6 -10      166.00      155.80     43.65 o 
  -2   6 -10      511.51      333.78     76.47 o 
   0   6 -10     1777.61     1957.95    152.57 o 
   2   6 -10      379.48      273.64     63.57 o 
   4   6 -10      705.25      646.62     63.55 o 
   6   6 -10     1173.21     1270.02     82.29 o 
   8   6 -10      206.59      229.31     45.23 o 
  -3   7 -10     1110.63     1286.55     90.79 o 
  -1   7 -10      589.78      486.09     88.10 o 
   1   7 -10      839.92      920.90    120.55 o 
   3   7 -10     1813.05     1986.77    146.98 o 
   5   7 -10     1416.46     1491.55     87.42 o 
   7   7 -10      359.68      379.21     62.80 o 
   9   7 -10      564.18      528.94     77.50 o 
  -2   8 -10      764.47      675.91    104.66 o 
   0   8 -10       15.95       36.63     40.74 o 
   2   8 -10       82.45       12.26     39.16 o 
   4   8 -10      998.38      966.18    117.89 o 
   6   8 -10      133.13      158.44     41.00 o 
   8   8 -10      223.11      266.18     50.58 o 
  -1   9 -10      320.49      395.85     85.05 o 
   1   9 -10     1057.07      839.68    113.04 o 
   3   9 -10     1058.47     1016.11    125.09 o 
   5   9 -10      502.00      471.87     60.90 o 
   7   9 -10     1384.54     1436.21    200.75 o 
   0  10 -10      133.25      189.73     61.92 o 
   4  10 -10      209.02      223.05     68.93 o 
  -7   1  -9     1656.94     1623.22    100.53 o 
  -5   1  -9     1644.96     1729.78     97.50 o 
  -3   1  -9     2319.07     2099.47    103.90 o 
  -1   1  -9     3071.00     2863.98    126.23 o 
   1   1  -9     1422.11     1409.32     58.87 o 
   3   1  -9     1887.01     1804.12     82.73 o 
   5   1  -9     1359.79     1466.48     80.58 o 
   7   1  -9      833.30      944.31     76.56 o 
   9   1  -9     4402.50     4615.44    173.92 o 
  11   1  -9      601.60      535.35     63.59 o 
  -8   2  -9      367.39      541.91     69.72 o 
  -6   2  -9       35.84       46.32     29.03 o 
  -4   2  -9     1229.76     1066.16     79.33 o 
  -2   2  -9      184.74      200.25     66.14 o 
   0   2  -9      231.44      228.77     30.04 o 
   2   2  -9      718.25      737.74     55.16 o 
   4   2  -9      525.61      571.84     54.24 o 
   6   2  -9     3041.93     3230.55    128.58 o 
   8   2  -9      886.02      779.67     71.42 o 
  10   2  -9      837.19      738.39     73.35 o 
  12   2  -9      264.52      290.47     52.39 o 
  -7   3  -9      535.27      585.24     68.31 o 
  -5   3  -9     1790.93     1767.04     99.17 o 
  -3   3  -9     1770.44     1742.86     94.31 o 
  -1   3  -9     1226.79     1332.23     77.24 o 
   1   3  -9     1918.44     1888.08    101.06 o 
   3   3  -9     1717.05     1777.47     84.42 o 
   5   3  -9     1243.87     1192.15     72.30 o 
   7   3  -9      415.55      391.25     59.43 o 
   9   3  -9     1173.62     1212.04     88.61 o 
  11   3  -9      761.01      745.87     78.21 o 
  -8   4  -9      431.48      454.05     63.11 o 
  -6   4  -9      811.68      745.56     73.77 o 
  -4   4  -9     1124.44     1040.26     78.21 o 
  -2   4  -9      123.34      113.11     31.84 o 
   0   4  -9     1162.36     1236.25     83.95 o 
   2   4  -9     1461.06     1469.75     75.05 o 
   4   4  -9       11.08        5.43     20.90 o 
   6   4  -9     2002.07     2149.73    102.23 o 
   8   4  -9      975.71     1128.54     76.74 o 
  10   4  -9      203.86      149.24     39.85 o 
  12   4  -9      139.01      178.35     46.40 o 
  -7   5  -9       69.84       34.54     30.35 o 
  -5   5  -9     1293.12     1329.19     86.20 o 
  -3   5  -9     1160.66     1154.91     77.43 o 
  -1   5  -9      856.25      857.89    111.73 o 
   1   5  -9      711.11      801.32     67.56 o 
   3   5  -9     1687.30     1749.72     86.38 o 
   5   5  -9     1149.38     1163.24     73.26 o 
   7   5  -9      787.46      875.08     76.30 o 
   9   5  -9      996.97     1048.64    207.76 o 
  11   5  -9      557.30      537.07     67.00 o 
  -6   6  -9     1273.22     1366.82     87.63 o 
  -4   6  -9      354.55      331.59     50.18 o 
  -2   6  -9      346.26      251.97     43.69 o 
   0   6  -9     2860.87     2688.15    179.97 o 
   2   6  -9     2147.38     2155.69     95.55 o 
   4   6  -9      260.42      262.96     98.46 o 
   6   6  -9      323.77      345.75    105.43 o 
   8   6  -9     1307.63     1298.30     86.69 o 
  10   6  -9      472.69      450.42     60.77 o 
  -7   7  -9       38.01       -3.76     40.69 o 
  -5   7  -9     1105.66     1061.48     80.46 o 
  -3   7  -9      177.43      141.75     37.01 o 
  -1   7  -9      278.36      219.07     58.58 o 
   1   7  -9     1378.48     1332.66     81.09 o 
   3   7  -9      397.85      390.00     88.94 o 
   5   7  -9      136.22      109.29     32.72 o 
   7   7  -9      903.70     1113.93     89.62 o 
   9   7  -9      340.99      465.47     63.53 o 
  11   7  -9      147.40      190.82     47.12 o 
  -6   8  -9      585.58      616.39    104.30 o 
  -4   8  -9     1073.22     1026.33    124.88 o 
  -2   8  -9      361.60      412.41     80.60 o 
   0   8  -9     2276.24     2214.06    159.69 o 
   2   8  -9     1743.26     1971.95    139.27 o 
   4   8  -9     1308.35     1393.67     81.03 o 
   6   8  -9      921.22      887.93     77.58 o 
   8   8  -9     1115.53     1062.65     90.31 o 
  10   8  -9     1387.21     1506.27    136.06 o 
  -5   9  -9      563.87      699.53    110.15 o 
  -3   9  -9       82.77       72.41     46.21 o 
  -1   9  -9      376.81      507.70     85.81 o 
   1   9  -9      744.78      813.71    104.08 o 
   3   9  -9      222.10      221.09     44.54 o 
   5   9  -9      953.24      890.00     77.24 o 
   7   9  -9      100.58       79.75     34.30 o 
   9   9  -9      193.09      239.80     50.23 o 
  -4  10  -9      507.19      415.98     85.01 o 
  -2  10  -9     1325.37     1313.35    121.26 o 
   0  10  -9      597.41      509.83     61.38 o 
   4  10  -9     1453.10     1607.55     94.45 o 
   6  10  -9       39.84       29.65     36.63 o 
   8  10  -9      100.69       57.29     48.45 o 
  -3  11  -9       24.13      100.77     50.43 o 
  -1  11  -9      174.88      200.97     44.21 o 
   1  11  -9       68.00       53.74     42.57 o 
   5  11  -9      118.24      149.13     41.75 o 
 -10   0  -8      484.75      563.34     96.81 o 
  -8   0  -8     1994.73     2001.77    152.65 o 
  -6   0  -8     2534.95     2591.86    170.21 o 
  -4   0  -8     7514.18     7884.51    359.27 o 
  -2   0  -8      973.93      741.98     90.45 o 
   0   0  -8     2007.69     1972.13     83.83 o 
   2   0  -8     3693.13     3763.53    188.99 o 
   4   0  -8     1236.30     1222.22     97.06 o 
   6   0  -8     5063.70     5036.21    235.19 o 
   8   0  -8     1065.15     1152.94    103.32 o 
  10   0  -8      838.58      719.96    100.56 o 
  12   0  -8     3975.99     3792.28    223.35 o 
  14   0  -8     1118.22     1158.88    141.40 o 
  -9   1  -8       26.15       39.70     30.21 o 
  -7   1  -8      329.37      300.70     48.00 o 
  -5   1  -8       29.43       35.96     23.76 o 
  -3   1  -8      675.08      572.60     57.47 o 
  -1   1  -8     1653.52     1637.44     63.36 o 
   1   1  -8      894.62      874.08     39.92 o 
   3   1  -8     1115.52     1247.34     65.68 o 
   5   1  -8      240.40      210.68     39.26 o 
   7   1  -8      317.25      328.46     82.24 o 
   9   1  -8      537.39      617.03     61.87 o 
  11   1  -8      493.04      447.75     57.11 o 
  13   1  -8      346.16      242.37     48.51 o 
 -10   2  -8      240.61      313.29     62.42 o 
  -8   2  -8     1007.09      896.92     81.83 o 
  -6   2  -8     3744.69     3745.41    150.28 o 
  -4   2  -8     1952.27     1850.93     96.24 o 
  -2   2  -8     2827.54     2861.14    113.79 o 
   0   2  -8     2866.97     2774.73     74.24 o 
   2   2  -8     3232.44     3302.43    100.45 o 
   4   2  -8     2601.18     2553.11    160.19 o 
   6   2  -8     4675.00     4721.82    163.37 o 
   8   2  -8     1414.56     1455.39     83.12 o 
  10   2  -8      804.26      882.84     78.31 o 
  12   2  -8      345.01      362.95     54.75 o 
  -9   3  -8       38.41       52.17     30.89 o 
  -7   3  -8      640.27      599.49     66.16 o 
  -5   3  -8      457.45      528.74     59.71 o 
  -3   3  -8      169.66      203.20     36.00 o 
  -1   3  -8      582.74      716.32     45.55 o 
   1   3  -8     2227.70     2100.92     72.03 o 
   3   3  -8     4062.40     4080.07    140.40 o 
   5   3  -8     1223.13     1270.24     70.96 o 
   7   3  -8      279.75      289.83     42.52 o 
   9   3  -8     1743.76     1801.44     95.95 o 
  11   3  -8       94.19       63.82     31.48 o 
  13   3  -8      270.44      322.44     69.34 o 
  -8   4  -8     1318.52     1276.79     91.93 o 
  -6   4  -8     1897.59     1984.55    102.94 o 
  -4   4  -8     1441.35     1502.79     82.87 o 
  -2   4  -8      107.50      127.99     29.98 o 
   0   4  -8     2034.40     2107.94     63.32 o 
   2   4  -8     3505.41     3351.71    100.65 o 
   4   4  -8      134.13      165.32     54.90 o 
   6   4  -8      253.49      234.09     39.31 o 
   8   4  -8     2263.42     2340.11    109.41 o 
  10   4  -8     1420.52     1531.91     92.06 o 
  12   4  -8       26.71       16.71     28.83 o 
  -9   5  -8     1175.12     1287.25     93.96 o 
  -7   5  -8      328.12      295.79     48.69 o 
  -5   5  -8      471.06      413.82     52.34 o 
  -3   5  -8     1499.86     1481.34     82.36 o 
  -1   5  -8      180.99      151.78     40.29 o 
   1   5  -8     1585.90     1423.23     58.70 o 
   3   5  -8     1071.89      982.22     61.37 o 
   5   5  -8       38.27       50.62     23.82 o 
   7   5  -8      345.74      300.27     44.33 o 
   9   5  -8     1370.61     1357.95     85.44 o 
  11   5  -8      464.00      450.82     59.49 o 
  13   5  -8       30.79       44.67     33.09 o 
  -8   6  -8      405.19      480.95     62.73 o 
  -6   6  -8      319.59      379.00     52.39 o 
  -4   6  -8     1382.42     1388.60     79.46 o 
  -2   6  -8      804.58      813.44     69.28 o 
   0   6  -8      541.62      480.21     51.54 o 
   2   6  -8     2486.45     2383.92     82.13 o 
   4   6  -8      988.59      940.76     67.27 o 
   6   6  -8      341.14      318.11     44.66 o 
   8   6  -8     1700.37     1635.57     92.98 o 
  10   6  -8     1415.36     1253.50     83.92 o 
  12   6  -8      125.25       97.56     38.01 o 
  -7   7  -8      431.94      388.29     83.00 o 
  -5   7  -8     1545.67     1524.48     88.54 o 
  -3   7  -8     2940.44     2917.81    124.95 o 
  -1   7  -8     1508.41     1519.16    119.65 o 
   1   7  -8     1248.30     1238.79     56.72 o 
   3   7  -8     1336.31     1395.42     77.28 o 
   5   7  -8     1628.12     1748.90     90.46 o 
   7   7  -8      797.39      776.78     71.05 o 
   9   7  -8      744.08      773.97     74.99 o 
  11   7  -8     1189.26     1154.73    144.00 o 
  -8   8  -8       10.35        0.86     38.36 o 
  -6   8  -8        7.89      -11.48     31.65 o 
  -4   8  -8      751.99      829.97    111.12 o 
  -2   8  -8      949.84      954.38    111.09 o 
   0   8  -8       87.34       56.41     25.82 o 
   2   8  -8      106.63      123.02     20.86 o 
   4   8  -8      911.24     1001.48    129.30 o 
   6   8  -8      172.76      167.65     36.95 o 
   8   8  -8      554.43      422.89     55.66 o 
  10   8  -8      604.41      609.24     67.99 o 
  -7   9  -8      521.85      600.80    102.40 o 
  -5   9  -8     1066.51     1189.48    118.36 o 
  -3   9  -8      558.54      547.27     86.91 o 
  -1   9  -8     2166.47     2178.70    103.03 o 
   1   9  -8     2937.62     2941.85    184.17 o 
   3   9  -8      489.05      492.37     55.02 o 
   5   9  -8     2355.42     2324.40    109.29 o 
   7   9  -8     1312.89     1282.39     84.56 o 
   9   9  -8      290.26      328.55     55.12 o 
  11   9  -8      749.60      739.78    112.07 o 
  -6  10  -8       81.17       37.51     44.99 o 
  -4  10  -8      115.95      125.58     38.88 o 
  -2  10  -8      548.61      485.94     59.98 o 
   0  10  -8       83.03       94.26     31.03 o 
   2  10  -8      394.60      440.22     70.99 o 
   4  10  -8      113.17       60.99     30.44 o 
   6  10  -8      161.61      161.20     40.16 o 
   8  10  -8       13.48       33.87     30.06 o 
  10  10  -8       21.80       25.27     31.52 o 
  -5  11  -8      907.81      929.62     88.45 o 
  -3  11  -8      239.37      283.74     49.24 o 
  -1  11  -8     1155.98     1111.14     76.13 o 
   1  11  -8     3958.18     3918.80    154.13 o 
   3  11  -8      499.65      413.56     76.79 o 
   5  11  -8      295.27      226.81     44.67 o 
   7  11  -8      748.07      866.24     82.67 o 
   9  11  -8      474.01      509.23     68.49 o 
  -4  12  -8      206.14      219.58     48.66 o 
  -2  12  -8      100.94       91.63     33.99 o 
   0  12  -8       27.96      -32.05     34.46 o 
   4  12  -8      158.90      184.49     60.81 o 
   6  12  -8      246.93      239.41     70.12 o 
  -1  13  -8      223.40      308.28     78.62 o 
   5  13  -8      715.29      759.35    112.54 o 
 -11   1  -7     1014.39     1003.97     91.08 o 
  -9   1  -7     1109.73     1131.62     92.19 o 
  -7   1  -7     2164.14     2278.62    108.58 o 
  -5   1  -7     4949.73     4781.14    168.20 o 
  -3   1  -7     1535.34     1491.09     78.59 o 
  -1   1  -7      516.99      461.40     27.59 o 
   1   1  -7     8387.45     8453.85    169.73 o 
   3   1  -7     9217.73     8553.32    243.84 o 
   5   1  -7      229.31      165.45     30.46 o 
   7   1  -7     1480.99     1452.70     76.91 o 
   9   1  -7     5279.66     4849.38    174.08 o 
  11   1  -7     1051.21     1029.31     77.07 o 
  13   1  -7      374.83      376.02     54.15 o 
 -10   2  -7       27.49       48.06     36.48 o 
  -8   2  -7      890.59      893.62     77.71 o 
  -6   2  -7      569.95      668.36     63.81 o 
  -4   2  -7     1833.90     1715.98     87.76 o 
  -2   2  -7     2702.35     2569.30     79.68 o 
   0   2  -7     1847.42     1708.16     51.24 o 
   2   2  -7      333.40      269.18     27.35 o 
   4   2  -7     2814.69     3071.12    115.34 o 
   6   2  -7     2973.48     2987.44    118.17 o 
   8   2  -7     1122.20     1042.67     67.20 o 
  10   2  -7      153.68      147.50     34.37 o 
  12   2  -7     1837.30     1823.93    101.99 o 
  14   2  -7       30.21       32.13     31.41 o 
 -11   3  -7      862.78      865.69     85.21 o 
  -9   3  -7     1601.31     1641.85     96.88 o 
  -7   3  -7     1090.63     1116.45     73.80 o 
  -5   3  -7      478.07      473.39     52.32 o 
  -3   3  -7     2928.63     2969.81    116.27 o 
  -1   3  -7     2064.27     2077.63     57.87 o 
   1   3  -7     1880.42     1892.71     66.40 o 
   3   3  -7     3303.95     3364.28    117.83 o 
   5   3  -7     3348.63     3619.12    130.51 o 
   7   3  -7     1637.57     1747.57     86.27 o 
   9   3  -7      858.42      907.80     69.36 o 
  11   3  -7      580.95      713.78     70.87 o 
  13   3  -7      266.71      291.30     51.15 o 
 -10   4  -7       32.03        3.86     28.06 o 
  -8   4  -7     1285.63     1262.90     81.43 o 
  -6   4  -7      789.13      812.52     70.59 o 
  -4   4  -7      266.38      370.47     65.77 o 
  -2   4  -7     3783.43     3569.09    128.16 o 
   0   4  -7     1469.83     1346.32     45.97 o 
   2   4  -7       64.53       68.10     17.59 o 
   4   4  -7      699.30      760.46     59.84 o 
   6   4  -7     1208.83     1098.45     66.95 o 
   8   4  -7      150.31      170.78     35.16 o 
  10   4  -7      184.63      183.21     38.48 o 
  12   4  -7      433.05      362.68     61.56 o 
  14   4  -7      103.53      104.57     37.77 o 
  -9   5  -7      825.18      874.79     80.47 o 
  -7   5  -7      654.00      661.40     88.57 o 
  -5   5  -7     1054.65     1034.21     69.01 o 
  -3   5  -7     1360.37     1348.48     72.47 o 
  -1   5  -7     5034.29     4879.84    121.18 o 
   1   5  -7     1434.15     1411.45     58.15 o 
   3   5  -7      745.76      717.80     53.70 o 
   5   5  -7     7606.50     7766.26    233.84 o 
   7   5  -7     1034.21      956.43     69.83 o 
   9   5  -7       72.74      151.86     53.76 o 
  11   5  -7     2042.25     1895.19    147.47 o 
  13   5  -7      716.84      786.17    111.56 o 
 -10   6  -7       51.64       32.81     47.38 o 
  -8   6  -7      411.37      421.86     54.72 o 
  -6   6  -7     2817.48     2673.02    207.06 o 
  -4   6  -7     2282.73     2254.68    113.45 o 
  -2   6  -7      232.86      268.42     37.60 o 
   0   6  -7     2269.60     2150.53     63.31 o 
   2   6  -7     3237.93     3295.93     83.31 o 
   4   6  -7      594.82      526.36     51.49 o 
   6   6  -7      962.11      979.04     65.49 o 
   8   6  -7     1416.86     1444.22     82.29 o 
  10   6  -7     2491.51     2239.19    111.04 o 
  12   6  -7      352.74      345.98     55.04 o 
  -9   7  -7      215.59      312.94     74.76 o 
  -7   7  -7     1201.67     1144.71    115.50 o 
  -5   7  -7      315.97      308.07     62.91 o 
  -3   7  -7      863.76      824.46     49.48 o 
  -1   7  -7     1795.80     1662.72     83.55 o 
   1   7  -7      926.17      873.43     40.54 o 
   3   7  -7      223.94      222.80     27.45 o 
   5   7  -7     2625.14     2531.57    109.19 o 
   7   7  -7     1093.90     1064.01     71.79 o 
   9   7  -7       25.04       11.03     24.36 o 
  11   7  -7      351.46      332.99     54.21 o 
  13   7  -7      383.81      410.78     61.75 o 
  -8   8  -7      369.77      410.70     85.61 o 
  -6   8  -7     1701.64     1845.95    143.01 o 
  -4   8  -7     3375.92     3337.90    108.62 o 
  -2   8  -7      638.84      700.39     97.38 o 
   0   8  -7      882.72      929.60     48.76 o 
   2   8  -7     6177.82     6175.47    157.69 o 
   4   8  -7     1364.34     1467.08     80.48 o 
   6   8  -7      209.86      292.51     45.67 o 
   8   8  -7     2349.27     2621.55    120.76 o 
  10   8  -7     2110.69     2186.58    115.21 o 
  12   8  -7       82.87       84.54     49.59 o 
  -9   9  -7       18.49      -16.14     37.31 o 
  -7   9  -7      567.33      538.17     92.15 o 
  -5   9  -7      527.01      560.35     63.89 o 
  -3   9  -7      349.82      429.27     59.02 o 
  -1   9  -7      266.82      257.08     41.02 o 
   1   9  -7      576.15      599.33     44.75 o 
   3   9  -7     1477.57     1326.71     79.37 o 
   5   9  -7      733.40      720.42     67.53 o 
   7   9  -7      756.62      747.86     71.84 o 
   9   9  -7      328.18      273.94     49.69 o 
  11   9  -7      309.00      319.10     53.51 o 
  -8  10  -7      142.87      104.53     53.61 o 
  -6  10  -7      185.63      227.45     82.43 o 
  -4  10  -7     3338.76     3390.39    247.46 o 
  -2  10  -7     2198.74     2127.51    103.89 o 
   0  10  -7      390.83      436.78     65.70 o 
   2  10  -7      572.65      520.49     53.61 o 
   4  10  -7      212.21      177.57     39.22 o 
   6  10  -7      461.72      528.04     61.43 o 
   8  10  -7      876.29      885.94     80.73 o 
  10  10  -7     1554.75     1728.59    148.21 o 
  -7  11  -7      193.40      205.07     46.18 o 
  -5  11  -7      211.31      178.47     41.94 o 
  -3  11  -7       99.76       72.14     31.80 o 
  -1  11  -7      201.96      195.78     38.32 o 
   1  11  -7      125.55      160.86     28.48 o 
   3  11  -7      398.33      411.27     59.83 o 
   5  11  -7       38.05       21.38     28.12 o 
   7  11  -7       35.07       20.28     49.69 o 
   9  11  -7       17.67       27.92     35.34 o 
  -6  12  -7       63.72       54.66     57.53 o 
  -4  12  -7     1231.98     1274.86     86.85 o 
  -2  12  -7     2170.54     2239.74    111.08 o 
   0  12  -7     1319.42     1209.30    116.38 o 
   2  12  -7     1891.44     1950.62    101.33 o 
   4  12  -7     2507.65     2748.23    177.14 o 
   6  12  -7     1373.25     1494.44    136.17 o 
   8  12  -7      388.11      398.69     60.16 o 
  -5  13  -7      195.30      262.20     78.01 o 
  -3  13  -7      169.07      172.29     63.79 o 
  -1  13  -7      150.94      106.12     55.73 o 
   1  13  -7      828.54      873.07    113.29 o 
   3  13  -7      224.10      292.27     72.58 o 
   5  13  -7      126.59      135.32     61.03 o 
   7  13  -7      245.53      310.97     80.75 o 
  -2  14  -7      491.33      547.20     98.58 o 
   0  14  -7      839.92      939.75    125.50 o 
   2  14  -7      377.85      438.72     78.06 o 
   4  14  -7      659.39      714.98    111.27 o 
   6  14  -7      364.43      501.83    102.66 o 
 -12   0  -6     1093.72     1320.48    131.71 o 
 -10   0  -6     1662.57     1555.52    131.84 o 
  -8   0  -6     3169.69     3053.71    181.63 o 
  -6   0  -6     1948.52     1878.69    130.78 o 
  -4   0  -6     4881.44     4902.11    236.69 o 
  -2   0  -6    13824.32    13804.89    350.27 o 
   0   0  -6     1995.64     2018.06     76.15 o 
   2   0  -6      682.62      726.30     59.53 o 
   4   0  -6    10095.18     9548.06    376.12 o 
   6   0  -6     6484.13     6476.00    274.45 o 
   8   0  -6     5844.82     6169.69    268.35 o 
  10   0  -6     6830.14     5956.77    282.29 o 
  12   0  -6     3577.60     3057.02    191.28 o 
  14   0  -6       47.06       48.20     46.76 o 
 -11   1  -6      166.82      166.42     40.74 o 
  -9   1  -6      556.33      530.67     74.70 o 
  -7   1  -6      867.33      883.02     67.24 o 
  -5   1  -6      705.47      607.05     55.54 o 
  -3   1  -6       19.49       17.40     10.29 o 
  -1   1  -6       19.59       33.64      9.92 o 
   1   1  -6     1460.77     1421.97     44.30 o 
   3   1  -6      588.11      625.44     42.99 o 
   5   1  -6      295.31      339.74     37.63 o 
   7   1  -6      348.22      342.05     41.13 o 
   9   1  -6     2482.23     2611.49    126.71 o 
  11   1  -6      679.38      605.28     62.55 o 
  13   1  -6       38.47       24.04     26.65 o 
  15   1  -6      205.85      169.33     43.45 o 
 -12   2  -6      853.80      922.40     90.33 o 
 -10   2  -6     1572.48     1494.27     89.91 o 
  -8   2  -6     2446.15     2410.58    160.30 o 
  -6   2  -6      864.04      923.83    114.49 o 
  -4   2  -6     2384.55     2562.54    101.30 o 
  -2   2  -6     6299.15     6097.53    123.27 o 
   0   2  -6     2875.70     2864.37     71.19 o 
   2   2  -6     6468.85     6263.63    147.18 o 
   4   2  -6     8634.78     8444.53    239.76 o 
   6   2  -6     2886.26     2826.07    109.49 o 
   8   2  -6        3.69       18.47     20.78 o 
  10   2  -6     1637.66     1624.60     86.93 o 
  12   2  -6     1932.55     2023.74    103.74 o 
  14   2  -6       44.35       50.35     32.19 o 
 -11   3  -6      706.60      887.22     82.43 o 
  -9   3  -6      699.56      728.40     71.11 o 
  -7   3  -6       43.93       42.06     22.24 o 
  -5   3  -6     4649.19     4308.46    150.19 o 
  -3   3  -6      491.78      537.32     49.25 o 
  -1   3  -6      293.50      292.45     21.60 o 
   1   3  -6    11449.25    11629.11    252.72 o 
   3   3  -6     7228.45     7744.27    219.35 o 
   5   3  -6      936.49      960.71     57.64 o 
   7   3  -6       80.27      100.39     27.35 o 
   9   3  -6     1100.22     1137.09     71.33 o 
  11   3  -6      216.30      261.57     44.37 o 
  13   3  -6      110.82       72.91     31.36 o 
  15   3  -6      237.41      216.98     48.56 o 
 -12   4  -6     1623.43     1635.76    102.57 o 
 -10   4  -6      525.94      658.00    129.35 o 
  -8   4  -6      187.39      147.96     34.95 o 
  -6   4  -6     1710.19     1737.81    204.41 o 
  -4   4  -6     3749.41     3594.18    127.93 o 
  -2   4  -6      922.84      937.55     46.33 o 
   0   4  -6     1162.13     1093.09     39.50 o 
   2   4  -6     5292.52     5067.07    126.40 o 
   4   4  -6     1988.17     2000.87     83.04 o 
   6   4  -6      324.08      276.22     37.97 o 
   8   4  -6     1311.59     1381.33    142.55 o 
  10   4  -6     1574.67     1598.20    138.35 o 
  12   4  -6      274.59      328.38     49.15 o 
  14   4  -6      357.78      249.42     48.32 o 
 -11   5  -6     1220.44     1138.90    140.42 o 
  -9   5  -6      763.39      772.33     71.70 o 
  -7   5  -6      683.45      699.76     63.34 o 
  -5   5  -6     2318.67     2311.73     98.57 o 
  -3   5  -6     2748.03     2784.59    106.89 o 
  -1   5  -6      880.76      926.55     35.65 o 
   1   5  -6     1326.49     1297.30     43.35 o 
   3   5  -6     2096.26     1904.65     64.29 o 
   5   5  -6      147.37       95.95     36.05 o 
   7   5  -6     1215.50     1225.99     70.29 o 
   9   5  -6      955.34      712.46     85.01 o 
  11   5  -6      684.71      584.69     98.99 o 
  13   5  -6      650.94      560.18     65.08 o 
 -10   6  -6      425.87      568.99     63.64 o 
  -8   6  -6      304.66      376.45     50.54 o 
  -6   6  -6      776.11      684.14     90.89 o 
  -4   6  -6     3064.76     2996.74     95.74 o 
  -2   6  -6      264.78      260.14     21.97 o 
   0   6  -6     1169.58     1092.83     41.70 o 
   2   6  -6     7563.49     7375.87    175.41 o 
   4   6  -6     1100.39     1082.63     46.64 o 
   6   6  -6      784.12      876.28     59.20 o 
   8   6  -6     1801.60     1725.94     88.53 o 
  10   6  -6      464.80      406.03     57.29 o 
  12   6  -6      508.44      566.01     63.71 o 
  14   6  -6      376.29      330.75     54.32 o 
 -11   7  -6      508.56      492.64     93.78 o 
  -9   7  -6     1374.49     1426.40    128.00 o 
  -7   7  -6     1373.92     1421.22     89.05 o 
  -5   7  -6     1544.23     1506.11     66.37 o 
  -3   7  -6     4194.22     4135.79    118.02 o 
  -1   7  -6     2267.64     2256.70     73.11 o 
   1   7  -6      264.30      230.68     22.79 o 
   3   7  -6     1493.01     1410.18     58.12 o 
   5   7  -6     5114.26     5052.16    171.89 o 
   7   7  -6     2486.85     2496.45    109.46 o 
   9   7  -6      836.33      753.30     68.08 o 
  11   7  -6     2569.11     2538.73    120.16 o 
  13   7  -6      716.92      676.55     78.61 o 
 -10   8  -6      755.56      759.26    111.11 o 
  -8   8  -6      250.81      243.01     66.13 o 
  -6   8  -6      252.00      235.23     42.52 o 
  -4   8  -6      916.52      933.93     51.68 o 
  -2   8  -6      496.53      471.28     50.12 o 
   0   8  -6      218.38      266.96     28.62 o 
   2   8  -6      869.11      842.30     40.21 o 
   4   8  -6     1182.00     1130.41     52.31 o 
   6   8  -6     2391.83     2298.81    204.72 o 
   8   8  -6      233.58      315.41     46.76 o 
  10   8  -6      785.76      813.81     74.22 o 
  12   8  -6      202.80      269.23     49.03 o 
  -9   9  -6      978.61      977.26    122.34 o 
  -7   9  -6     2318.43     2489.84    121.04 o 
  -5   9  -6      713.23      748.47    129.74 o 
  -3   9  -6     2663.56     2536.87    111.34 o 
  -1   9  -6     2359.59     2428.53     81.45 o 
   1   9  -6      711.58      689.43     44.38 o 
   3   9  -6     2361.13     2436.18     82.22 o 
   5   9  -6     4198.20     4366.38    157.78 o 
   7   9  -6      793.01      778.33     70.64 o 
   9   9  -6      262.11      347.56     70.82 o 
  11   9  -6     1775.20     1765.72    179.55 o 
  -8  10  -6      397.79      373.09     65.81 o 
  -6  10  -6      105.95       63.91     30.87 o 
  -4  10  -6       74.04      118.63     33.00 o 
  -2  10  -6      371.41      402.07     48.41 o 
   0  10  -6      219.82      188.50     27.06 o 
   2  10  -6     2332.95     2557.30    106.02 o 
   4  10  -6      136.80      123.70     26.28 o 
   6  10  -6      368.71      357.55     51.06 o 
   8  10  -6       90.98       43.15     30.54 o 
  10  10  -6      111.43      112.60     38.32 o 
  12  10  -6      170.17      210.40     47.57 o 
  -7  11  -6     1304.90     1375.14    123.07 o 
  -5  11  -6     1683.46     1605.94     94.44 o 
  -3  11  -6     2512.12     2492.06    116.42 o 
  -1  11  -6     1746.62     1712.64    157.63 o 
   1  11  -6      507.05      479.65     53.69 o 
   3  11  -6     2110.11     2384.02    136.64 o 
   5  11  -6     1343.77     1388.54     85.10 o 
   7  11  -6     1457.66     1472.97     93.04 o 
   9  11  -6     1266.68     1105.44     92.18 o 
  11  11  -6      935.46      853.20     84.09 o 
  -6  12  -6      281.38      270.85     49.37 o 
  -4  12  -6      824.38      828.46     76.29 o 
  -2  12  -6       33.50       77.96     29.30 o 
   0  12  -6      469.67      505.95     67.55 o 
   2  12  -6      129.84      206.55     40.09 o 
   4  12  -6       99.13       49.28     29.70 o 
   6  12  -6      175.81      192.75     64.56 o 
   8  12  -6      306.17      323.98     54.31 o 
  10  12  -6      199.50      210.54     51.19 o 
  -5  13  -6     1105.85     1118.01    140.43 o 
  -3  13  -6     1102.30     1162.00    117.92 o 
  -1  13  -6      547.34      499.30     88.94 o 
   1  13  -6     1393.30     1464.15     90.28 o 
   3  13  -6     1168.30     1178.15    182.31 o 
   5  13  -6      389.03      462.82     93.20 o 
   7  13  -6      740.76      715.90    109.94 o 
   9  13  -6     1017.17     1084.98    136.35 o 
  -4  14  -6      779.22      786.71    118.22 o 
  -2  14  -6      235.36      240.06     72.28 o 
   0  14  -6      347.77      363.27     76.92 o 
   2  14  -6      164.18      133.97     40.45 o 
   4  14  -6      191.63      290.32     79.79 o 
   6  14  -6      830.99      888.90    127.77 o 
  -3  15  -6      590.34      603.04    108.26 o 
  -1  15  -6      711.77      749.51    115.51 o 
   1  15  -6      217.31      167.84     46.82 o 
   3  15  -6      379.36      434.80     63.73 o 
   5  15  -6      201.92      217.86     78.68 o 
 -13   1  -5     1627.39     1509.24     99.73 o 
 -11   1  -5     3879.94     3693.85    153.91 o 
  -9   1  -5      386.96      348.16     48.97 o 
  -7   1  -5      825.03      856.00     63.48 o 
  -5   1  -5     9727.42     9366.17    265.41 o 
  -3   1  -5     4934.89     5220.05    162.51 o 
  -1   1  -5     1926.65     1858.49     51.12 o 
   1   1  -5    12645.20    11954.79    252.38 o 
   3   1  -5     8992.19     9167.38    244.33 o 
   5   1  -5     1995.28     2043.11     77.21 o 
   7   1  -5     4227.09     4357.96    249.92 o 
   9   1  -5     3450.98     3466.27    129.45 o 
  13   1  -5     1222.60     1140.07     76.77 o 
  15   1  -5      542.33      591.76    105.35 o 
 -12   2  -5      383.09      439.34     60.35 o 
 -10   2  -5      637.82      634.73     66.82 o 
  -8   2  -5     1425.35     1323.33     75.84 o 
  -6   2  -5     1347.71     1376.50     71.70 o 
  -4   2  -5      279.11      255.90     33.24 o 
  -2   2  -5    12864.15    12858.79    230.88 o 
   0   2  -5      554.26      592.25     25.55 o 
   2   2  -5      343.90      265.36     23.26 o 
   4   2  -5     3877.67     4060.31    130.98 o 
   6   2  -5      701.34      710.72     54.75 o 
   8   2  -5     2060.42     1922.33     87.05 o 
  10   2  -5     1437.65     1575.90     82.96 o 
  12   2  -5     1004.48     1137.25     74.85 o 
  14   2  -5      412.34      466.00     59.97 o 
 -13   3  -5      456.10      483.55     65.90 o 
 -11   3  -5     1503.77     1443.03     88.93 o 
  -9   3  -5      737.42      706.37     65.18 o 
  -7   3  -5     1544.43     1538.01     78.62 o 
  -5   3  -5     2699.11     2699.95    105.07 o 
  -3   3  -5     7866.65     7981.07    176.01 o 
  -1   3  -5     4006.18     3939.85     82.27 o 
   1   3  -5     2070.69     1979.23     58.73 o 
   3   3  -5     4496.30     4663.49    140.08 o 
   5   3  -5     5330.90     4861.59    158.96 o 
   7   3  -5     1205.37     1076.13     82.89 o 
   9   3  -5      139.29      164.58     71.66 o 
  11   3  -5     1912.28     1871.11     95.30 o 
  13   3  -5     1111.33     1095.09     75.96 o 
  15   3  -5      499.50      551.58     67.26 o 
 -12   4  -5      294.08      416.86     59.20 o 
 -10   4  -5      828.39      848.63     74.70 o 
  -8   4  -5      856.77      896.47     64.93 o 
  -6   4  -5     1210.45     1094.41     63.55 o 
  -4   4  -5     1456.24     1470.92     68.92 o 
  -2   4  -5     7266.18     6991.94    138.08 o 
   0   4  -5      107.96      138.98     13.81 o 
   2   4  -5      678.72      646.21     27.77 o 
   4   4  -5     2904.33     2796.67     85.49 o 
   6   4  -5     1004.40      966.85     59.10 o 
   8   4  -5     1875.84     1974.88     89.82 o 
  10   4  -5     1787.35     1812.87     91.03 o 
  12   4  -5      894.40      841.30    135.62 o 
  14   4  -5      105.11      123.36     39.20 o 
 -11   5  -5      178.88      229.60     42.52 o 
  -9   5  -5     2176.84     1952.14     96.84 o 
  -7   5  -5      644.21      602.67     55.48 o 
  -5   5  -5        1.85       -7.87     14.41 o 
  -3   5  -5     9736.53     9508.36    183.19 o 
  -1   5  -5     7283.85     7184.21    143.35 o 
   1   5  -5     1660.87     1593.56     47.16 o 
   3   5  -5     4348.00     4609.72    116.25 o 
   5   5  -5     5346.43     5073.79    127.43 o 
   7   5  -5     1470.52     1611.74     77.59 o 
   9   5  -5      794.41      814.21     67.03 o 
  11   5  -5     1698.82     1587.41     91.18 o 
  13   5  -5      617.23      580.34     64.84 o 
  15   5  -5      720.48      825.20     81.97 o 
 -12   6  -5      997.27     1080.23    136.62 o 
 -10   6  -5      467.47      528.26     59.39 o 
  -8   6  -5     1010.27      991.73     66.65 o 
  -6   6  -5     1709.83     1703.84     69.23 o 
  -4   6  -5     2832.13     2817.94     87.39 o 
  -2   6  -5     1419.41     1446.50     45.36 o 
   0   6  -5      482.36      513.16     43.23 o 
   2   6  -5     7112.85     6883.09    139.95 o 
   4   6  -5     4273.65     4129.37    109.17 o 
   6   6  -5     1130.08     1189.84     49.36 o 
   8   6  -5     3000.66     2988.46     94.43 o 
  10   6  -5     3188.41     2956.92    125.00 o 
  12   6  -5      707.86      771.91     71.48 o 
  14   6  -5       85.28      110.85     37.43 o 
 -11   7  -5      157.53      288.82     73.67 o 
  -9   7  -5     1084.36     1097.79    106.84 o 
  -7   7  -5      275.67      230.59     30.56 o 
  -5   7  -5      108.86      129.27     23.45 o 
  -3   7  -5     1395.80     1365.05     45.05 o 
  -1   7  -5     2247.58     2191.09     70.92 o 
   1   7  -5      640.94      608.14     33.79 o 
   3   7  -5     2132.96     2060.94     68.21 o 
   5   7  -5     1137.68     1148.11     50.32 o 
   7   7  -5       89.73       70.53     26.12 o 
   9   7  -5      836.42      584.10     59.55 o 
  11   7  -5     1128.27     1015.37     76.06 o 
  13   7  -5      136.11       96.32     49.44 o 
 -10   8  -5     1275.94     1158.71    134.53 o 
  -8   8  -5      472.93      452.42     58.70 o 
  -6   8  -5     3570.95     3463.32    139.83 o 
  -4   8  -5     2650.33     2464.20     81.97 o 
  -2   8  -5      747.80      794.83     65.39 o 
   0   8  -5     2441.97     2328.34     80.91 o 
   2   8  -5     6726.79     6486.26    161.46 o 
   4   8  -5     2319.40     2296.59     81.99 o 
   6   8  -5     1566.01     1601.00     63.46 o 
   8   8  -5     1955.09     1943.22     77.94 o 
  10   8  -5     1181.86     1331.09     86.42 o 
  12   8  -5     1155.74     1115.50     82.61 o 
  14   8  -5      113.85      136.37     52.22 o 
 -11   9  -5      174.53      233.02     67.07 o 
  -9   9  -5      105.85       65.68     33.02 o 
  -7   9  -5      682.87      644.90     66.28 o 
  -5   9  -5      365.42      345.88     46.97 o 
  -3   9  -5      466.11      484.43     95.49 o 
  -1   9  -5     1176.63     1129.62     64.08 o 
   1   9  -5      308.34      316.37     31.24 o 
   3   9  -5     1576.02     1518.83     62.23 o 
   5   9  -5      374.10      375.38     35.99 o 
   7   9  -5      137.54      147.97     52.40 o 
   9   9  -5     1031.13      858.27     75.96 o 
  11   9  -5       78.53      114.68     35.48 o 
  13   9  -5       16.54        2.05     30.28 o 
 -10  10  -5      755.20      711.95    107.65 o 
  -8  10  -5      891.49      966.47    128.87 o 
  -6  10  -5     2175.54     2227.88    127.01 o 
  -4  10  -5     2159.81     2139.17    101.41 o 
  -2  10  -5     1015.06     1098.54     85.02 o 
   0  10  -5     2243.19     2201.81     88.56 o 
   2  10  -5     1006.15      991.03     66.40 o 
   4  10  -5     1254.86     1353.31     62.63 o 
   6  10  -5     3897.97     3794.42    147.92 o 
   8  10  -5      861.31      969.94     68.11 o 
  10  10  -5       15.97       23.21     29.07 o 
  12  10  -5     1416.01     1467.91    108.98 o 
  -9  11  -5       40.97       41.30     30.85 o 
  -7  11  -5       58.15      111.94     52.72 o 
  -5  11  -5      173.72      146.36     34.47 o 
  -3  11  -5       94.62       92.15     27.73 o 
  -1  11  -5      160.61      151.00     31.56 o 
   1  11  -5     1362.23     1243.70     96.77 o 
   3  11  -5       97.52       99.59     69.56 o 
   5  11  -5      616.44      612.02    117.18 o 
   7  11  -5      107.59      129.12     53.67 o 
   9  11  -5      194.48      213.36     44.65 o 
  11  11  -5      153.91      113.03     41.09 o 
  -8  12  -5     1196.63     1318.67     94.06 o 
  -6  12  -5     1029.32     1067.85     94.49 o 
  -4  12  -5     1838.97     1863.18     98.37 o 
  -2  12  -5     2374.89     2328.28    106.56 o 
   0  12  -5     2609.26     2647.18    165.44 o 
   2  12  -5     1715.73     1965.23    140.27 o 
   4  12  -5     2664.28     2830.73    124.97 o 
   6  12  -5     3125.88     3175.18    194.49 o 
   8  12  -5      509.31      520.73     91.44 o 
  10  12  -5       24.82       21.60     31.30 o 
  -7  13  -5      569.22      621.13     70.49 o 
  -5  13  -5      255.64      189.31     64.22 o 
  -3  13  -5      510.16      484.28     87.83 o 
  -1  13  -5      534.35      549.82     88.67 o 
   1  13  -5        7.63       47.23     39.21 o 
   3  13  -5     2555.30     2533.45    163.97 o 
   5  13  -5      196.67      159.32     39.55 o 
   7  13  -5      451.97      567.75     98.82 o 
   9  13  -5       64.67       65.44     53.38 o 
  -6  14  -5      315.54      385.40     89.78 o 
  -4  14  -5      800.19      903.77    119.70 o 
  -2  14  -5      881.52      828.53    114.64 o 
   0  14  -5      485.64      510.95     89.93 o 
   2  14  -5      336.03      347.67     74.48 o 
   4  14  -5     1001.23     1082.51     84.36 o 
   6  14  -5     1171.83     1130.63    137.88 o 
   8  14  -5     1130.02     1321.43    153.90 o 
  -5  15  -5      153.68      163.36     66.40 o 
  -3  15  -5      356.21      289.08     74.68 o 
  -1  15  -5      416.48      451.15     87.86 o 
   1  15  -5      556.52      583.58     98.96 o 
   3  15  -5     1422.28     1506.18    131.59 o 
   5  15  -5      414.59      381.74     91.57 o 
   7  15  -5      180.34      104.39     63.35 o 
  -2  16  -5      264.22      209.64     67.56 o 
   0  16  -5      177.37      176.95     66.11 o 
   2  16  -5      122.61      180.95     67.37 o 
   4  16  -5      483.17      476.26     91.91 o 
 -14   0  -4      839.30      635.69    106.38 o 
 -12   0  -4       88.53       25.50     40.34 o 
 -10   0  -4     4073.27     4130.56    229.93 o 
  -8   0  -4     4303.15     4575.23    235.22 o 
  -6   0  -4     1050.69     1004.23     80.74 o 
  -4   0  -4     6935.84     6908.18    277.40 o 
  -2   0  -4    26172.77    26771.60    648.74 o 
   0   0  -4     4689.24     4842.21    129.24 o 
   2   0  -4     3476.58     3158.79    136.09 o 
   4   0  -4    16954.26    17982.35    633.53 o 
   6   0  -4    19804.54    21427.14    752.81 o 
   8   0  -4    10998.99    10771.79    412.81 o 
  10   0  -4     2846.16     2787.12    159.88 o 
  12   0  -4     2671.45     2724.67    167.32 o 
  14   0  -4     1906.89     1775.11    136.38 o 
  16   0  -4      479.94      402.77     79.56 o 
 -13   1  -4      110.19      162.14     44.44 o 
 -11   1  -4       70.04      115.25     34.41 o 
  -9   1  -4      951.25      942.60     65.39 o 
  -7   1  -4      548.74      473.09     47.75 o 
  -5   1  -4     2149.81     2219.14     87.73 o 
  -3   1  -4      431.22      504.22     82.99 o 
  -1   1  -4      245.86      273.49     16.43 o 
   1   1  -4     2868.14     2698.28     61.21 o 
   3   1  -4     1068.15     1103.96     50.66 o 
   5   1  -4     7451.38     7372.93    207.81 o 
   7   1  -4     2910.39     2796.83    102.99 o 
   9   1  -4      167.19      185.05     32.42 o 
  11   1  -4      560.15      377.83     45.64 o 
  13   1  -4       68.58       65.93     30.84 o 
  15   1  -4       56.03      116.52     36.09 o 
 -14   2  -4      510.28      640.42     74.87 o 
 -12   2  -4      558.78      567.78     66.77 o 
 -10   2  -4     2419.95     2263.01    108.33 o 
  -8   2  -4     3202.85     3348.86    128.22 o 
  -6   2  -4     2063.58     1952.58     83.38 o 
  -4   2  -4     4755.88     4805.19    148.29 o 
  -2   2  -4    21773.38    22332.74    449.48 o 
   0   2  -4     3522.45     3570.66     74.67 o 
   2   2  -4     4754.69     4869.71    109.79 o 
   4   2  -4     5056.80     4641.28    140.40 o 
   6   2  -4     1465.30     1438.69     68.36 o 
   8   2  -4     1502.40     1396.10     49.96 o 
  10   2  -4     3391.30     3383.52    129.97 o 
  12   2  -4     1553.19     1461.62     82.32 o 
  14   2  -4     1219.02     1126.35    130.62 o 
  16   2  -4      171.69      186.84     44.12 o 
 -13   3  -4      836.76      921.93     86.24 o 
 -11   3  -4     1137.68     1162.86     78.05 o 
  -9   3  -4     1181.51     1274.28     76.14 o 
  -7   3  -4      816.78      891.23     57.98 o 
  -5   3  -4     5384.34     5425.93    165.77 o 
  -3   3  -4     2236.50     2242.47     58.67 o 
  -1   3  -4     3671.14     3964.04     74.54 o 
   1   3  -4     7839.03     8064.49    155.44 o 
   3   3  -4      947.71      888.58     36.45 o 
   5   3  -4     1973.62     1654.13     47.99 o 
   7   3  -4     1915.44     1779.15     60.39 o 
   9   3  -4      132.55      119.98     28.92 o 
  11   3  -4     1815.03     1868.35     90.56 o 
  13   3  -4       82.16       65.52     34.93 o 
  15   3  -4      190.16      224.22     44.26 o 
 -12   4  -4     1222.96     1219.66     82.55 o 
 -10   4  -4      620.69      549.61     88.56 o 
  -8   4  -4      370.28      444.22     48.99 o 
  -6   4  -4     5985.81     5864.57    184.51 o 
  -4   4  -4     5855.65     5376.25    134.04 o 
  -2   4  -4     3562.48     3632.20     75.95 o 
   0   4  -4     2005.82     1968.37     43.94 o 
   2   4  -4     5331.21     5248.56    108.47 o 
   4   4  -4     2586.27     2229.42     63.93 o 
   6   4  -4      616.72      571.66     26.16 o 
   8   4  -4     1673.57     1693.83     61.48 o 
  10   4  -4     1710.98     1638.39     83.25 o 
  12   4  -4     2226.29     2032.33     99.01 o 
  14   4  -4      513.32      506.10     77.06 o 
 -13   5  -4      466.05      544.60     73.64 o 
 -11   5  -4     1379.07     1349.73     82.74 o 
  -9   5  -4      261.35      325.81     43.96 o 
  -7   5  -4     1969.26     1978.28    101.06 o 
  -5   5  -4     2011.57     2081.46     70.03 o 
  -3   5  -4     1288.21     1187.10     37.53 o 
  -1   5  -4     3518.42     3442.95     73.62 o 
   1   5  -4      194.57      155.85     15.58 o 
   3   5  -4      309.86      284.15     23.98 o 
   5   5  -4     2999.27     3147.43     74.59 o 
   7   5  -4     3442.85     3541.54     83.11 o 
   9   5  -4        0.94        7.42     15.58 o 
  11   5  -4      720.76      784.40     72.73 o 
  13   5  -4     1194.76     1193.67     79.11 o 
  15   5  -4      235.34      187.56     44.32 o 
 -12   6  -4     1067.41      944.95    124.75 o 
 -10   6  -4        9.88      -11.58     20.24 o 
  -8   6  -4      120.28      206.62     34.80 o 
  -6   6  -4     4568.19     4653.72    146.22 o 
  -4   6  -4     3423.41     3339.93     97.14 o 
  -2   6  -4     2845.69     2882.82     79.50 o 
   0   6  -4     5867.22     5787.61    167.52 o 
   2   6  -4     5279.01     5271.38    128.92 o 
   4   6  -4     1074.32     1103.23     44.69 o 
   6   6  -4     4069.03     4463.74     99.90 o 
   8   6  -4     2005.10     2019.07     73.51 o 
  10   6  -4      453.14      538.20     55.80 o 
  12   6  -4     2006.24     2130.24    105.53 o 
  14   6  -4      400.10      403.99     56.71 o 
 -13   7  -4      144.62      142.78     61.96 o 
 -11   7  -4     1057.28     1253.16    122.84 o 
  -9   7  -4     2848.79     3057.98    122.16 o 
  -7   7  -4      733.28      777.78     63.32 o 
  -5   7  -4      122.23      138.07     21.67 o 
  -3   7  -4     5691.95     5879.84    146.10 o 
  -1   7  -4     4770.50     4602.25    145.84 o 
   1   7  -4     1236.62     1208.21     54.60 o 
   3   7  -4     3491.48     3458.01     96.82 o 
   5   7  -4    10328.98    10182.99    200.59 o 
   7   7  -4     7245.72     7150.59    149.80 o 
   9   7  -4      833.15      853.05     50.66 o 
  11   7  -4     1136.83     1074.90     73.03 o 
  13   7  -4     1112.61     1198.14     82.40 o 
 -12   8  -4      193.45      178.82     64.28 o 
 -10   8  -4      152.75      220.20     59.53 o 
  -8   8  -4     1341.74     1241.32     77.82 o 
  -6   8  -4      582.27      715.69     63.03 o 
  -4   8  -4     3576.66     3642.37    103.31 o 
  -2   8  -4      575.12      563.76     48.07 o 
   0   8  -4     6261.35     6248.00    181.27 o 
   2   8  -4      196.98      180.55     28.70 o 
   4   8  -4      370.66      384.26     33.96 o 
   6   8  -4     1985.45     2025.51     64.39 o 
   8   8  -4      458.80      431.44     40.16 o 
  10   8  -4       74.11       83.69     32.36 o 
  12   8  -4      289.97      395.45     56.63 o 
  14   8  -4      209.67      197.23     45.19 o 
 -11   9  -4     1113.00      994.78    125.67 o 
  -9   9  -4     3122.57     3131.58    138.78 o 
  -7   9  -4     1147.75     1025.98     70.03 o 
  -5   9  -4      735.40      769.86     64.03 o 
  -3   9  -4     5330.61     5382.63    177.94 o 
  -1   9  -4     5234.03     5077.19    165.51 o 
   1   9  -4     2000.20     1967.56     79.61 o 
   3   9  -4     7397.42     7621.44    316.86 o 
   5   9  -4     2778.94     2679.32     79.00 o 
   7   9  -4      706.17      681.76     40.73 o 
   9   9  -4     1622.33     1659.40     72.09 o 
  11   9  -4      761.83      693.94     86.78 o 
  13   9  -4      371.79      382.21     57.14 o 
 -10  10  -4       52.23       22.04     29.03 o 
  -8  10  -4      405.34      413.50     56.28 o 
  -6  10  -4       52.94       68.96     26.36 o 
  -4  10  -4      266.52      287.04     41.06 o 
  -2  10  -4      310.61      235.72     35.23 o 
   0  10  -4     2487.91     2297.15     92.31 o 
   2  10  -4      594.12      584.87     77.51 o 
   4  10  -4      826.52      764.01     80.12 o 
   6  10  -4      872.32      830.52     46.37 o 
   8  10  -4      332.45      342.95     40.43 o 
  10  10  -4       77.45       68.25     26.29 o 
  12  10  -4      281.27      263.79     49.84 o 
  -9  11  -4      968.68      994.26     88.61 o 
  -7  11  -4     1020.56      884.21     77.83 o 
  -5  11  -4     2030.10     2125.79    115.62 o 
  -3  11  -4     1906.61     2028.24     91.47 o 
  -1  11  -4       34.97       22.04     19.72 o 
   1  11  -4     2064.37     2263.51    145.81 o 
   3  11  -4     6456.93     6691.63    300.64 o 
   5  11  -4      707.03      672.99     63.20 o 
   7  11  -4      108.01      146.59     25.78 o 
   9  11  -4     1241.07     1247.67     71.23 o 
  11  11  -4     1054.89      991.20     86.75 o 
 -10  12  -4       86.34       49.87     33.71 o 
  -8  12  -4       19.82       11.24     27.34 o 
  -6  12  -4      384.80      435.12     54.66 o 
  -4  12  -4      188.09      214.23     37.66 o 
  -2  12  -4      150.37      132.51     50.72 o 
   0  12  -4      544.89      572.72     86.56 o 
   2  12  -4       90.31      140.74     45.86 o 
   4  12  -4      220.14      183.18     52.26 o 
   6  12  -4      622.17      688.07     56.01 o 
   8  12  -4      101.46       56.99     75.40 o 
  10  12  -4      138.44      115.97     33.51 o 
  -9  13  -4      435.61      413.56     61.01 o 
  -7  13  -4      893.76      861.87     78.77 o 
  -3  13  -4      645.81      615.38     93.70 o 
  -1  13  -4      608.81      716.16    102.46 o 
   1  13  -4     2151.99     2235.24    157.06 o 
   3  13  -4     2220.16     2054.59    150.14 o 
   5  13  -4     1022.23     1081.72    104.43 o 
   7  13  -4      521.08      600.31    106.04 o 
   9  13  -4      999.54      959.85     91.77 o 
  -8  14  -4      493.84      629.20    110.40 o 
  -6  14  -4      271.89      187.55     65.99 o 
  -4  14  -4      170.45      178.25     60.21 o 
  -2  14  -4      917.12      770.19    107.50 o 
   0  14  -4     1088.80     1134.39    110.35 o 
   2  14  -4       46.69      102.76     49.22 o 
   4  14  -4      186.75      167.03     57.94 o 
   6  14  -4     1135.17     1325.52     89.52 o 
   8  14  -4       44.00       20.59     39.14 o 
  -5  15  -4      236.46      259.04     74.75 o 
  -3  15  -4      160.64      150.01     56.15 o 
  -1  15  -4     1139.70     1114.61    135.34 o 
   1  15  -4      788.48      714.00    107.65 o 
   3  15  -4       86.13       52.66     42.31 o 
   5  15  -4     1627.94     1704.16    137.55 o 
   7  15  -4     1118.70     1053.17     99.61 o 
  -4  16  -4      167.22      226.53     71.42 o 
  -2  16  -4      623.34      526.67     97.65 o 
   0  16  -4      368.89      251.87     72.50 o 
   2  16  -4      136.87      181.78     63.93 o 
   4  16  -4      264.28      257.23     71.01 o 
  -1  17  -4      475.40      513.64    100.52 o 
   1  17  -4      226.91      308.88     80.68 o 
   3  17  -4       55.15       31.11     50.02 o 
 -15   1  -3      295.25      353.75     59.75 o 
 -13   1  -3     1547.71     1470.90     93.68 o 
 -11   1  -3     1962.23     2159.05    106.14 o 
  -9   1  -3     1736.22     1696.01     85.30 o 
  -7   1  -3     4655.28     4252.88    146.02 o 
  -5   1  -3     6517.14     6560.01    189.40 o 
  -3   1  -3    10932.60    11028.83    296.48 o 
  -1   1  -3    18187.74    18248.37    310.00 o 
   1   1  -3     3839.47     4264.20     86.66 o 
   3   1  -3     7427.70     7005.58    174.57 o 
   5   1  -3    21732.11    23347.57    464.21 o 
   7   1  -3    14057.66    14843.46    309.92 o 
   9   1  -3     1084.85     1061.32     43.95 o 
  11   1  -3     5088.86     5265.13    168.31 o 
  13   1  -3      889.25      999.69     67.60 o 
  15   1  -3        2.29        9.17     25.70 o 
 -14   2  -3        4.88       16.51     29.55 o 
 -12   2  -3      423.76      373.66     53.36 o 
 -10   2  -3     1166.96      995.10    129.75 o 
  -8   2  -3      964.02      950.59     60.63 o 
  -6   2  -3     2865.41     2666.08     99.12 o 
  -4   2  -3     2197.24     2392.68     85.87 o 
  -2   2  -3    14887.20    15588.64    274.63 o 
   0   2  -3      312.78      311.38     14.84 o 
   2   2  -3     1544.98     1665.83     44.35 o 
   4   2  -3     3214.73     3213.89     66.16 o 
   6   2  -3     2396.63     2096.00     49.11 o 
   8   2  -3     2132.98     2284.59     67.85 o 
  10   2  -3      413.25      434.76     32.97 o 
  12   2  -3       53.95       48.39     24.91 o 
  14   2  -3     1883.77     1797.84    145.34 o 
  16   2  -3      135.40      125.93     54.84 o 
 -13   3  -3      128.74      133.07     38.73 o 
 -11   3  -3      472.04      515.40     58.48 o 
  -9   3  -3     4597.08     4466.65    157.45 o 
  -7   3  -3     4034.87     3904.73    136.45 o 
  -5   3  -3      589.80      490.84     40.83 o 
  -3   3  -3     5824.60     5805.44    110.38 o 
  -1   3  -3    14655.34    15402.18    271.05 o 
   1   3  -3      872.51      847.40     28.07 o 
   3   3  -3     1662.64     1571.27     46.97 o 
   5   3  -3     6805.83     6699.38    129.21 o 
   7   3  -3     5917.11     5701.71    113.91 o 
   9   3  -3     1186.29     1171.11     48.29 o 
  11   3  -3     1773.07     1646.18     83.05 o 
  13   3  -3     1857.80     1861.74     94.91 o 
  15   3  -3       92.80      144.13     37.84 o 
 -14   4  -3      153.50      229.41     47.29 o 
 -12   4  -3      505.14      504.15     88.90 o 
 -10   4  -3     1864.27     1744.89    120.75 o 
  -8   4  -3     1202.68     1198.74     68.31 o 
  -6   4  -3     1946.26     1930.13     65.72 o 
  -4   4  -3     3051.14     2892.72     79.95 o 
  -2   4  -3     5236.51     5396.05    126.74 o 
   0   4  -3     2031.36     1939.90     54.12 o 
   2   4  -3     2801.64     2686.74     70.05 o 
   4   4  -3     1799.77     1850.12     48.58 o 
   6   4  -3     1157.57     1159.51     36.48 o 
   8   4  -3     1736.69     1782.92     51.22 o 
  10   4  -3      696.91      665.23     43.30 o 
  12   4  -3      308.89      351.11     75.99 o 
  14   4  -3     1335.52     1372.79     84.11 o 
 -13   5  -3      155.87       98.56     35.29 o 
 -11   5  -3      440.17      405.73     51.44 o 
  -9   5  -3     4640.89     4557.42    159.79 o 
  -7   5  -3     2295.88     2356.75     78.36 o 
  -5   5  -3     1439.18     1336.10     39.05 o 
  -3   5  -3     6987.73     6660.22    155.98 o 
  -1   5  -3    13871.91    14030.06    289.56 o 
   1   5  -3     3513.82     3200.52    107.66 o 
   3   5  -3     2327.93     2347.54     60.17 o 
   5   5  -3     5527.09     5289.92    111.39 o 
   7   5  -3     5927.75     6048.80    123.73 o 
   9   5  -3     2131.21     2205.86     61.60 o 
  11   5  -3      203.90      158.31     33.97 o 
  13   5  -3     1603.39     1826.13    115.48 o 
  15   5  -3      773.81      835.82    110.69 o 
 -14   6  -3      125.06      185.39     68.05 o 
 -12   6  -3      700.34      719.89     70.10 o 
 -10   6  -3     1365.70     1530.75     82.59 o 
  -8   6  -3      254.14      309.73     33.46 o 
  -6   6  -3     2079.48     1920.70     67.92 o 
  -4   6  -3     2512.30     2490.65     73.69 o 
  -2   6  -3     1942.69     1855.39     61.72 o 
   0   6  -3     1526.89     1459.07     62.03 o 
   2   6  -3     6221.42     6085.23    176.33 o 
   4   6  -3    14440.63    15026.33    271.15 o 
   6   6  -3     2771.77     2792.06     86.74 o 
   8   6  -3     1326.78     1197.27     45.02 o 
  10   6  -3      878.21      856.87     49.08 o 
  12   6  -3      555.59      662.52     62.87 o 
  14   6  -3      257.71      241.73     46.36 o 
 -13   7  -3       69.67       60.65     51.40 o 
 -11   7  -3      510.22      471.66     83.66 o 
  -9   7  -3     1261.71     1339.29     61.83 o 
  -7   7  -3      196.42      219.05     27.91 o 
  -5   7  -3     1422.40     1354.64     64.00 o 
  -3   7  -3     2583.67     2583.37     73.65 o 
  -1   7  -3      151.85      214.51     26.78 o 
   1   7  -3     2016.34     1857.98     69.43 o 
   3   7  -3     3543.56     3421.13     97.79 o 
   5   7  -3      428.04      441.92     29.77 o 
   7   7  -3     1516.22     1497.60     51.41 o 
   9   7  -3     1093.39     1116.66     54.38 o 
  11   7  -3       39.86       75.83     22.71 o 
  13   7  -3     1072.08     1087.40     82.81 o 
  15   7  -3      352.11      213.59     71.18 o 
 -12   8  -3     1572.84     1616.59    143.10 o 
 -10   8  -3     1259.02     1338.49     85.36 o 
  -8   8  -3      653.04      529.74     57.94 o 
  -6   8  -3     2954.83     2708.70     85.81 o 
  -4   8  -3     3656.69     3667.30     98.20 o 
  -2   8  -3     6773.40     6677.93    198.87 o 
   0   8  -3     3766.05     3660.82    120.55 o 
   2   8  -3     3278.10     3217.30    166.01 o 
   4   8  -3     7898.83     8065.23    188.87 o 
   6   8  -3     2403.40     2183.36     66.37 o 
   8   8  -3      942.83      995.23     60.80 o 
  10   8  -3     1381.35     1361.67     63.35 o 
  12   8  -3     2174.38     2144.47    105.21 o 
  14   8  -3      109.26       68.09     53.88 o 
 -11   9  -3      156.34      131.28     39.78 o 
  -9   9  -3       28.16       28.63     46.74 o 
  -7   9  -3      301.03      347.90     46.91 o 
  -5   9  -3      189.65      167.52     32.35 o 
  -3   9  -3     2771.25     2532.97    176.46 o 
  -1   9  -3     2490.47     2346.45    151.40 o 
   1   9  -3      708.26      747.93     43.58 o 
   3   9  -3     2595.43     2643.75    107.10 o 
   5   9  -3      518.26      490.24     40.50 o 
   7   9  -3      166.53      190.56     24.03 o 
   9   9  -3      924.86      913.98     58.34 o 
  11   9  -3      274.06      299.61     38.55 o 
  13   9  -3      132.25      175.25     80.83 o 
 -12  10  -3      604.67      731.29     79.42 o 
 -10  10  -3      631.53      774.43    110.18 o 
  -8  10  -3     2762.47     2692.66    120.86 o 
  -6  10  -3     1031.46     1106.04     69.17 o 
  -4  10  -3      192.47      181.97     32.80 o 
  -2  10  -3     5725.64     5938.20    177.86 o 
   0  10  -3     6397.06     6331.80    187.65 o 
   2  10  -3      359.13      328.29     58.09 o 
   4  10  -3     2560.53     2575.24    107.27 o 
   6  10  -3     3246.62     3287.37    103.40 o 
   8  10  -3      402.86      411.79     35.49 o 
  10  10  -3      733.98      726.89     56.36 o 
  12  10  -3     3000.85     3025.30    135.90 o 
 -11  11  -3       61.80       51.21     35.38 o 
  -9  11  -3      130.97      145.06     38.11 o 
  -7  11  -3      136.90      120.09     33.12 o 
  -5  11  -3     1043.14      998.81     65.24 o 
  -3  11  -3      332.09      327.44     39.98 o 
  -1  11  -3      131.39      136.39     26.94 o 
   1  11  -3      496.04      455.24     72.25 o 
   3  11  -3       72.92       86.83     30.85 o 
   5  11  -3      149.32      129.98     33.20 o 
   7  11  -3      180.75      233.39     40.22 o 
   9  11  -3       85.33      102.95     27.97 o 
  11  11  -3      332.04      279.48     40.37 o 
 -10  12  -3      648.72      707.26     77.43 o 
  -8  12  -3     2236.32     2172.01    110.29 o 
  -6  12  -3      685.50      741.26     69.06 o 
  -4  12  -3     1474.72     1477.75    121.91 o 
  -2  12  -3     5293.01     5004.98    264.57 o 
   0  12  -3     6716.91     6652.41    314.10 o 
   2  12  -3      241.16      224.97     55.77 o 
   4  12  -3      404.98      423.35     52.76 o 
   6  12  -3     1818.21     1929.27     99.37 o 
   8  12  -3      906.78      970.61     73.59 o 
  10  12  -3      432.38      338.58     56.77 o 
  12  12  -3      929.00      860.22    124.61 o 
  -9  13  -3      194.35      221.14     47.17 o 
  -7  13  -3      373.10      342.85     80.02 o 
  -5  13  -3      729.13      791.14    110.10 o 
  -3  13  -3      483.71      405.39     78.21 o 
  -1  13  -3       40.90       29.77     36.25 o 
   1  13  -3      610.01      715.10     97.05 o 
   3  13  -3     1744.02     1888.74    102.04 o 
   5  13  -3      305.72      231.11     44.37 o 
   7  13  -3       17.19       -6.01     28.09 o 
   9  13  -3      620.12      611.50     72.30 o 
  11  13  -3       38.88       23.38     43.99 o 
  -8  14  -3      317.24      241.45     73.02 o 
  -6  14  -3      359.41      249.65     68.71 o 
  -4  14  -3     1066.73     1040.64    127.37 o 
  -2  14  -3      987.26      932.20    119.78 o 
   0  14  -3     1574.10     1617.56    133.09 o 
   2  14  -3     2466.82     2607.50    172.22 o 
   4  14  -3     1215.07     1293.99     89.75 o 
   6  14  -3     1111.73     1210.70     88.74 o 
   8  14  -3      875.76      930.36     90.94 o 
  10  14  -3      319.54      283.72     58.42 o 
  -7  15  -3      284.01      226.16     73.36 o 
  -5  15  -3      850.07      776.87    114.58 o 
  -3  15  -3      930.24      911.54    123.65 o 
  -1  15  -3       19.24       18.63     40.12 o 
   1  15  -3      466.90      466.09     87.02 o 
   3  15  -3     2408.54     2573.94    179.89 o 
   5  15  -3      332.36      324.83     55.01 o 
   7  15  -3      226.72      202.31     48.92 o 
  -2  16  -3       70.79       84.80     52.69 o 
   0  16  -3       64.57       39.57     49.82 o 
   2  16  -3     1199.20     1409.51    135.80 o 
   4  16  -3      436.99      466.95     87.06 o 
   6  16  -3       37.52       14.35     52.93 o 
  -3  17  -3      131.53      231.26     74.87 o 
  -1  17  -3      353.50      317.29     82.88 o 
   1  17  -3       72.42       88.68     53.91 o 
   3  17  -3      115.76      114.18     60.27 o 
 -14   0  -2      137.18       96.31     53.67 o 
 -12   0  -2       96.47       90.82     45.22 o 
 -10   0  -2     5469.26     6152.55    288.30 o 
  -8   0  -2     6339.54     6025.86    271.55 o 
  -6   0  -2     9430.32    10654.97    389.82 o 
  -4   0  -2     2802.28     2843.36    127.73 o 
  -2   0  -2    14021.16    13938.59    497.49 o 
   0   0  -2    39042.72    39934.39    928.84 o 
   2   0  -2    49054.39    48412.47   1606.38 o 
   4   0  -2    41501.98    45173.28   1051.13 o 
   6   0  -2    27019.07    28614.51    989.94 o 
   8   0  -2     9809.19     9308.28    353.22 o 
  10   0  -2      870.99      745.06     73.02 o 
  12   0  -2      686.70      885.20     83.64 o 
  14   0  -2     4431.11     4513.37    223.39 o 
 -15   1  -2       61.35       20.36     30.90 o 
 -13   1  -2      560.52      585.66     67.10 o 
 -11   1  -2      247.45      283.72     44.39 o 
  -9   1  -2      653.47      680.94     60.62 o 
  -7   1  -2     1371.96     1611.58     74.52 o 
  -5   1  -2      585.13      633.36     40.61 o 
  -3   1  -2     2283.25     2425.31     78.06 o 
  -1   1  -2     5667.27     6094.14    110.12 o 
   1   1  -2     2081.30     2090.98     43.37 o 
   3   1  -2    33009.93    35322.90    847.21 o 
   5   1  -2     6908.61     7016.33    151.66 o 
   7   1  -2      678.85      607.16     30.19 o 
   9   1  -2      228.14      244.34     45.03 o 
  11   1  -2     1051.46     1016.15     46.49 o 
  13   1  -2       81.01       72.68     27.37 o 
  15   1  -2       20.81       23.82     40.36 o 
 -14   2  -2      363.55      371.10     57.69 o 
 -12   2  -2     1610.84     1560.03     91.59 o 
 -10   2  -2     5833.22     6075.38    200.46 o 
  -8   2  -2     3292.10     3241.55    122.14 o 
  -6   2  -2     3671.30     3967.73    126.15 o 
  -4   2  -2     7951.59     8295.71    186.04 o 
  -2   2  -2     9442.03     9608.61    197.90 o 
   0   2  -2     5637.91     6004.22     96.08 o 
   2   2  -2     1179.69     1206.18     33.48 o 
   4   2  -2     5351.77     5497.75    108.73 o 
   6   2  -2    12023.68    12155.86    258.45 o 
   8   2  -2     6166.17     6241.64    144.39 o 
  10   2  -2      464.46      479.02     34.71 o 
  12   2  -2      718.42      723.29     83.61 o 
  14   2  -2     1424.17     1401.67     80.51 o 
 -15   3  -2       74.81       66.09     34.41 o 
 -13   3  -2      492.14      469.91     61.24 o 
 -11   3  -2      489.82      627.55     64.26 o 
  -9   3  -2     3251.99     3453.37    128.74 o 
  -7   3  -2     3761.01     3931.90    104.48 o 
  -5   3  -2     4670.30     4925.12    103.27 o 
  -3   3  -2     4694.51     4590.63    107.24 o 
  -1   3  -2    10727.44    10758.47    222.29 o 
   1   3  -2     5749.54     5754.99    127.37 o 
   3   3  -2     5640.56     5340.73    100.63 o 
   5   3  -2     4831.58     4625.31     92.39 o 
   7   3  -2     2600.34     2371.25     70.44 o 
   9   3  -2      689.78      671.58     37.07 o 
  11   3  -2     4039.76     3918.38    109.79 o 
  13   3  -2      119.09      116.23     31.38 o 
  15   3  -2        9.35       27.10     38.67 o 
 -14   4  -2      260.73      331.09     53.91 o 
 -12   4  -2      971.61      881.24    147.27 o 
 -10   4  -2     2965.55     2970.65    126.14 o 
  -8   4  -2     2089.12     2144.63     67.64 o 
  -6   4  -2     1313.92     1237.41     39.15 o 
  -4   4  -2     9305.40     9297.37    197.93 o 
  -2   4  -2    10117.76    10081.26    209.88 o 
   0   4  -2     5380.29     5670.10    164.33 o 
   2   4  -2     2153.04     2164.39     62.03 o 
   4   4  -2    11228.25    10925.79    200.27 o 
   6   4  -2     1773.02     1805.40     49.00 o 
   8   4  -2     1224.28     1376.10     52.46 o 
  10   4  -2     4069.59     3860.49    109.08 o 
  12   4  -2     1531.98     1487.74     79.67 o 
  14   4  -2       68.76      121.25     51.97 o 
 -13   5  -2      352.15      356.67    105.03 o 
 -11   5  -2      248.71      284.14     43.52 o 
  -9   5  -2     3628.83     3532.87    120.80 o 
  -7   5  -2     2585.20     2629.07     92.32 o 
  -5   5  -2      634.04      663.98     26.48 o 
  -3   5  -2     2905.38     3053.96     74.99 o 
  -1   5  -2    18518.36    18797.36    378.21 o 
   1   5  -2      143.81      150.49     13.65 o 
   3   5  -2     1556.02     1387.28     45.42 o 
   5   5  -2     3110.62     2866.73     68.36 o 
   7   5  -2     2537.88     2672.79     69.36 o 
   9   5  -2      129.91       83.73     19.95 o 
  11   5  -2     1048.58     1101.41     53.63 o 
  13   5  -2      890.87      984.93     82.79 o 
  15   5  -2      294.18      311.40     70.35 o 
 -14   6  -2      319.03      258.37     73.81 o 
 -12   6  -2     1201.51     1118.53     79.53 o 
 -10   6  -2      377.86      448.70     41.49 o 
  -8   6  -2     1742.42     1762.33     67.16 o 
  -6   6  -2     1930.13     1912.57     53.65 o 
  -4   6  -2     2702.19     2845.83     75.46 o 
  -2   6  -2     9580.53     9849.00    207.77 o 
   0   6  -2     6709.18     6898.64    191.72 o 
   2   6  -2     2307.85     2210.87     66.75 o 
   4   6  -2    11064.42    10708.25    231.78 o 
   6   6  -2     1004.27     1020.93     38.70 o 
   8   6  -2      516.33      461.37     30.39 o 
  10   6  -2     4176.52     4068.55     98.98 o 
  12   6  -2     1446.60     1537.42     66.82 o 
  14   6  -2       40.62       72.49     49.12 o 
 -13   7  -2      273.89      256.63     71.21 o 
 -11   7  -2      310.25      266.20     67.32 o 
  -9   7  -2     3007.89     2894.66     96.32 o 
  -7   7  -2     2653.15     2547.10     67.42 o 
  -5   7  -2      782.54      819.53     36.80 o 
  -3   7  -2     2219.51     2145.77     83.14 o 
  -1   7  -2    13009.00    12964.86    336.34 o 
   1   7  -2    10432.86    10281.73    263.67 o 
   3   7  -2     4008.02     4333.80    110.95 o 
   5   7  -2     5704.97     5779.07    142.89 o 
   7   7  -2     6034.29     5760.88    127.70 o 
   9   7  -2      736.97      731.20     41.03 o 
  11   7  -2      341.77      447.99     41.75 o 
  13   7  -2     2323.14     2328.72    163.33 o 
  15   7  -2      765.63      669.38    101.99 o 
 -12   8  -2      142.64      182.79     60.81 o 
 -10   8  -2      273.25      211.35     41.28 o 
  -8   8  -2     1191.69     1114.46     70.73 o 
  -6   8  -2      241.25      230.96     27.25 o 
  -4   8  -2      297.13      281.64     21.36 o 
  -2   8  -2     2663.42     2573.37     95.67 o 
   0   8  -2     1608.43     1614.88     63.26 o 
   2   8  -2      789.81      760.33     56.21 o 
   4   8  -2      359.83      410.82     69.73 o 
   6   8  -2     1787.26     1716.20     64.88 o 
   8   8  -2      714.80      673.94     43.18 o 
  10   8  -2      571.75      566.41     39.18 o 
  12   8  -2      777.56      883.23     57.75 o 
  14   8  -2       19.72        6.76     49.12 o 
 -13   9  -2      390.66      434.01     89.55 o 
 -11   9  -2     1485.20     1478.03     91.60 o 
  -9   9  -2     1614.58     1374.09     88.85 o 
  -7   9  -2      304.09      346.36     44.60 o 
  -5   9  -2     4255.47     4255.66    146.12 o 
  -3   9  -2     8098.15     7872.81    235.03 o 
  -1   9  -2     6065.64     5935.41    174.36 o 
   1   9  -2     6402.83     6491.72    150.24 o 
   3   9  -2     1633.75     1755.66     85.55 o 
   5   9  -2      917.04      935.13     61.24 o 
   7   9  -2     4349.52     4393.56    122.58 o 
   9   9  -2     1560.78     1592.78     58.40 o 
  11   9  -2      112.57      121.51     27.42 o 
  13   9  -2     1070.41      865.01    114.06 o 
 -12  10  -2       25.38       21.79     29.79 o 
 -10  10  -2      681.79      679.70     95.37 o 
  -8  10  -2      532.22      459.99     54.55 o 
  -6  10  -2     1760.10     1836.19     88.96 o 
  -4  10  -2      612.73      624.42     53.78 o 
  -2  10  -2      457.79      518.36     44.55 o 
   0  10  -2      437.44      439.27     34.13 o 
   2  10  -2     1612.91     1533.60    153.66 o 
   4  10  -2      810.50      881.58     88.49 o 
   6  10  -2      164.97      152.21     34.52 o 
   8  10  -2      305.10      359.47     37.30 o 
  10  10  -2      266.43      272.14     37.44 o 
  12  10  -2      284.57      293.96     49.85 o 
 -11  11  -2     1647.44     1758.08    114.87 o 
  -9  11  -2      374.52      376.65     89.56 o 
  -7  11  -2      187.36      187.38     37.81 o 
  -5  11  -2     3896.98     3878.49    139.69 o 
  -3  11  -2     4272.52     4230.23    141.05 o 
  -1  11  -2      960.58     1027.11     94.83 o 
   1  11  -2     2099.48     2091.94    100.17 o 
   3  11  -2     2723.44     2725.53    164.76 o 
   5  11  -2      974.14     1011.04     71.94 o 
   7  11  -2     1423.09     1442.72     82.72 o 
   9  11  -2     3121.27     3065.72    109.05 o 
  11  11  -2      728.82      758.39     61.13 o 
  13  11  -2      673.62      740.10    119.98 o 
 -10  12  -2        4.42        8.28     27.95 o 
  -8  12  -2      258.28      252.25     46.78 o 
  -6  12  -2      149.01      167.47     34.91 o 
  -4  12  -2     1548.83     1495.54     76.68 o 
  -2  12  -2     1324.37     1384.23    115.90 o 
   0  12  -2      989.71      964.89     96.18 o 
   2  12  -2      424.52      450.00     78.86 o 
   4  12  -2      442.99      401.08     56.58 o 
   6  12  -2      245.95      277.20     44.46 o 
   8  12  -2       46.43       16.80     27.24 o 
  10  12  -2       15.39        8.06     57.93 o 
  12  12  -2      285.58      278.75     56.23 o 
  -9  13  -2      250.45      246.67     51.36 o 
  -7  13  -2      462.48      386.31     80.47 o 
  -5  13  -2     2448.43     2316.80    166.57 o 
  -3  13  -2     2451.08     2408.11    163.12 o 
  -1  13  -2     1191.12     1214.38    109.62 o 
   1  13  -2      996.93     1033.41    101.69 o 
   3  13  -2     1001.64      952.94     81.73 o 
   5  13  -2     1079.71     1204.19     81.08 o 
   7  13  -2      754.51      781.01     74.32 o 
   9  13  -2      894.58      889.14     79.81 o 
  11  13  -2     1022.55     1011.61     94.20 o 
  -8  14  -2      786.86      722.21    112.85 o 
  -6  14  -2      137.04      167.16     56.42 o 
  -4  14  -2      334.07      298.32     73.56 o 
  -2  14  -2     1603.51     1679.87    136.50 o 
   0  14  -2     2051.18     2054.93    152.68 o 
   2  14  -2       68.14      127.26     39.62 o 
   4  14  -2      327.88      295.33     68.84 o 
   6  14  -2     1245.95     1143.28     81.73 o 
   8  14  -2      339.70      475.76     61.55 o 
  10  14  -2      227.38      187.71    102.12 o 
  -7  15  -2      725.62      732.05    114.30 o 
  -5  15  -2       16.90       52.19     43.49 o 
  -3  15  -2      750.91      771.56    110.35 o 
  -1  15  -2     2004.55     2176.59    163.79 o 
   1  15  -2      868.50      743.63    106.94 o 
   3  15  -2      572.18      555.52     69.82 o 
   5  15  -2     1897.74     1988.29    152.04 o 
   7  15  -2      278.91      270.41     52.39 o 
   9  15  -2      367.89      303.50     83.86 o 
  -6  16  -2      438.70      346.35     84.30 o 
  -4  16  -2       60.26       62.22     49.07 o 
  -2  16  -2      271.59      283.87     75.82 o 
   0  16  -2      438.95      516.08     96.17 o 
   2  16  -2      366.84      400.58     84.46 o 
   4  16  -2      478.30      412.76    101.72 o 
   6  16  -2      292.14      234.16     51.67 o 
  -3  17  -2      106.64      112.90     58.97 o 
  -1  17  -2      741.17      746.71    116.48 o 
   1  17  -2      281.06      477.28     96.52 o 
   3  17  -2      153.82      122.80     45.35 o 
   5  17  -2      778.19      638.48     78.97 o 
 -15   1  -1      629.70      727.54     83.16 o 
 -13   1  -1      995.43     1040.70    102.02 o 
 -11   1  -1     1708.21     1513.65    216.26 o 
  -9   1  -1     9250.03     9344.27    267.11 o 
  -7   1  -1     5619.01     6116.59    188.50 o 
  -5   1  -1     1902.82     1968.04     56.81 o 
  -3   1  -1     7692.88     7678.92    133.20 o 
  -1   1  -1    11931.03    12958.34    255.64 o 
   1   1  -1    23764.55    24649.64    370.36 o 
   3   1  -1    39223.29    42322.77    821.91 o 
   5   1  -1    11986.31    12382.37    309.15 o 
   7   1  -1      372.83      368.14     32.03 o 
   9   1  -1     2487.11     2430.55     88.60 o 
  11   1  -1     2085.13     2265.72     92.54 o 
  13   1  -1     1268.79     1355.81     71.60 o 
 -14   2  -1       66.09       82.84     35.84 o 
 -12   2  -1      561.22      555.70     82.50 o 
 -10   2  -1      482.44      487.11     55.75 o 
  -8   2  -1     2263.82     2314.60     73.99 o 
  -6   2  -1     2195.61     2033.65     60.61 o 
  -4   2  -1     2583.91     2619.39     58.49 o 
  -2   2  -1     4576.89     4920.77    109.25 o 
   0   2  -1     9859.20    10168.01    204.06 o 
   2   2  -1     1092.94     1077.78     31.67 o 
   4   2  -1     7183.04     7513.17    158.23 o 
   6   2  -1     3494.03     3540.04     87.61 o 
   8   2  -1     3999.24     4019.32    125.72 o 
  10   2  -1      683.55      796.28     89.25 o 
  12   2  -1      507.06      487.21     38.49 o 
  14   2  -1     1059.83     1128.48    100.21 o 
 -15   3  -1      824.93      857.78     85.62 o 
 -13   3  -1     1262.34     1243.86    127.18 o 
 -11   3  -1      717.65      682.16    163.30 o 
  -9   3  -1     3478.25     3510.77    101.01 o 
  -7   3  -1     4697.44     4862.01    103.73 o 
  -5   3  -1     2239.13     1978.19     48.06 o 
  -3   3  -1      724.27      699.10     28.18 o 
  -1   3  -1    19599.43    20897.48    420.81 o 
   1   3  -1     4196.86     4162.94     78.63 o 
   3   3  -1     2906.78     3215.46     76.63 o 
   5   3  -1     6509.66     6682.49    147.71 o 
   7   3  -1     5321.58     5275.42    123.97 o 
   9   3  -1     2530.49     2500.66     75.70 o 
  11   3  -1      790.27      774.00     44.43 o 
  13   3  -1     1126.99     1075.70     90.54 o 
 -14   4  -1      394.62      463.90     61.74 o 
 -12   4  -1     1237.77     1242.99     78.93 o 
 -10   4  -1     1163.55     1264.59     74.58 o 
  -8   4  -1      885.23      893.68     37.01 o 
  -6   4  -1     4143.76     4143.30     90.69 o 
  -4   4  -1      438.71      394.56     24.33 o 
  -2   4  -1     4029.49     4049.55    111.87 o 
   0   4  -1    28412.10    29636.49    582.24 o 
   2   4  -1      249.19      300.77     31.09 o 
   4   4  -1      629.85      844.30     33.17 o 
   6   4  -1     4167.67     4638.82    112.75 o 
   8   4  -1     4742.07     4800.41    122.72 o 
  10   4  -1      155.58      181.60     40.25 o 
  12   4  -1      584.48      701.32     50.68 o 
  14   4  -1     1247.76     1232.83    110.00 o 
 -15   5  -1      554.65      554.02     91.73 o 
 -13   5  -1      714.28      762.32    158.85 o 
 -11   5  -1      700.18      674.21    111.64 o 
  -9   5  -1     2116.91     2206.22     66.23 o 
  -7   5  -1     5744.87     5863.11    177.10 o 
  -5   5  -1     4873.47     4798.31     98.89 o 
  -3   5  -1    11496.49    11848.70    251.02 o 
  -1   5  -1    13713.23    14301.78    364.01 o 
   1   5  -1    22377.95    22127.26    534.58 o 
   3   5  -1      177.73      193.54     19.45 o 
   5   5  -1     2265.57     2436.23     67.79 o 
   7   5  -1    14402.12    14602.07    303.46 o 
   9   5  -1     1434.63     1383.29     54.40 o 
  11   5  -1        9.81       33.82     18.15 o 
  13   5  -1     1532.36     1638.50     87.55 o 
 -14   6  -1      278.27      302.96     77.26 o 
 -12   6  -1      727.73      793.86     72.29 o 
 -10   6  -1     1900.68     1829.84     73.07 o 
  -8   6  -1      280.19      274.68     24.18 o 
  -6   6  -1     2195.31     2208.94     59.26 o 
  -4   6  -1     5540.19     5506.87    127.50 o 
  -2   6  -1     6275.38     6253.48    171.07 o 
   0   6  -1    12437.98    12888.91    264.05 o 
   2   6  -1     6448.54     6090.05    263.70 o 
   4   6  -1     2998.44     2853.52     79.22 o 
   6   6  -1     3148.08     3067.08     86.44 o 
   8   6  -1     3690.31     3560.50    103.22 o 
  10   6  -1      374.23      402.06     36.25 o 
  12   6  -1     1409.85     1574.94     82.80 o 
  14   6  -1      350.47      295.36     68.18 o 
 -13   7  -1      837.58      908.12    121.88 o 
 -11   7  -1     1587.85     1659.15     72.23 o 
  -9   7  -1      159.52      202.48     29.93 o 
  -7   7  -1     2897.54     2683.24     69.68 o 
  -5   7  -1     4666.86     4718.89    115.86 o 
  -3   7  -1     2117.82     2297.82     61.31 o 
  -1   7  -1     1416.43     1358.94     53.39 o 
   1   7  -1     2485.35     2410.85     65.10 o 
   3   7  -1      490.71      433.87     40.34 o 
   5   7  -1      359.48      397.37     31.54 o 
   7   7  -1     3829.86     3892.10    106.18 o 
   9   7  -1      823.97      773.45     39.24 o 
  11   7  -1      171.08      169.27     28.29 o 
  13   7  -1      194.66      212.66     41.88 o 
  15   7  -1       89.94       76.52     54.27 o 
 -14   8  -1      543.86      642.43    109.60 o 
 -12   8  -1      342.16      374.05     55.28 o 
 -10   8  -1     1670.39     1615.75     89.73 o 
  -8   8  -1     2128.31     2313.17     80.36 o 
  -6   8  -1     4586.30     4761.07    122.46 o 
  -4   8  -1     5111.15     4915.00    114.15 o 
  -2   8  -1     7220.58     6985.93    193.01 o 
   0   8  -1     1442.17     1417.12     47.17 o 
   2   8  -1     1098.03     1148.69     61.75 o 
   4   8  -1     7607.58     7533.39    225.61 o 
   6   8  -1     1186.73     1201.73     54.12 o 
   8   8  -1     1890.40     1992.63     71.97 o 
  10   8  -1     3734.31     4091.76    103.35 o 
  12   8  -1      729.33      638.93     64.31 o 
  14   8  -1      618.92      786.72    107.77 o 
 -13   9  -1      218.53      131.95     58.15 o 
 -11   9  -1     1014.60      971.82     83.98 o 
  -9   9  -1      632.61      713.14     68.12 o 
  -7   9  -1     2197.26     2244.53     79.05 o 
  -5   9  -1      502.92      503.83     47.11 o 
  -3   9  -1      799.74      793.29     48.33 o 
  -1   9  -1     1231.19     1149.34     50.88 o 
   1   9  -1      914.19      972.89     67.10 o 
   3   9  -1     1697.78     1555.23    110.13 o 
   5   9  -1      147.27      110.11     28.63 o 
   7   9  -1      150.73      139.17     25.33 o 
   9   9  -1     1733.52     1911.22     64.90 o 
  11   9  -1      126.92      146.47     26.01 o 
  13   9  -1       42.44       94.64     39.48 o 
 -12  10  -1       13.96        6.88     27.34 o 
 -10  10  -1      888.58      971.20    111.75 o 
  -8  10  -1     3060.13     3483.73    108.01 o 
  -6  10  -1     1572.42     1544.35     77.68 o 
  -4  10  -1     3673.34     3645.33    163.88 o 
  -2  10  -1     7406.17     7272.91    215.29 o 
   0  10  -1     3295.45     3349.23     92.46 o 
   2  10  -1     2695.51     2728.54    108.21 o 
   4  10  -1     3056.64     3182.74    173.76 o 
   6  10  -1     2274.65     2332.67    112.37 o 
   8  10  -1     1876.13     1788.53     92.41 o 
  10  10  -1     1494.47     1494.63    117.44 o 
  12  10  -1      789.05      808.28     81.61 o 
 -11  11  -1       41.61       51.60     33.12 o 
  -9  11  -1       61.95       17.88     26.67 o 
  -7  11  -1      716.97      626.67    107.46 o 
  -5  11  -1      515.39      593.28     52.91 o 
  -3  11  -1      795.25      698.15     48.77 o 
  -1  11  -1      268.01      307.59     60.92 o 
   1  11  -1      229.33      210.30     38.98 o 
   3  11  -1      508.67      517.88     55.83 o 
   5  11  -1      498.74      496.05     54.77 o 
   7  11  -1      828.62      954.01     72.03 o 
   9  11  -1      808.03      779.65     71.75 o 
  11  11  -1      213.42      193.55     44.58 o 
  13  11  -1      289.51      321.85     56.68 o 
 -10  12  -1      451.59      483.96     73.82 o 
  -8  12  -1     3116.10     3124.40    180.23 o 
  -6  12  -1     2797.36     2542.09    110.15 o 
  -4  12  -1     1217.43     1102.53    105.29 o 
  -2  12  -1     3997.84     4086.82    226.82 o 
   0  12  -1     1684.17     1813.88    191.72 o 
   2  12  -1     1175.57     1352.47     79.88 o 
   4  12  -1      357.80      384.76     50.98 o 
   6  12  -1     2491.07     2616.37    117.88 o 
   8  12  -1     3161.66     3119.97    130.67 o 
  10  12  -1      652.19      719.88     60.86 o 
  12  12  -1      381.33      390.30     63.37 o 
 -11  13  -1      371.93      399.80     60.52 o 
  -9  13  -1       32.57       20.37     27.92 o 
  -7  13  -1       91.08       17.55     36.97 o 
  -5  13  -1     1233.80     1169.49    113.21 o 
  -3  13  -1      431.01      318.60     71.53 o 
  -1  13  -1      180.65      181.97     54.36 o 
   1  13  -1      757.44      829.10    121.53 o 
   3  13  -1      308.80      345.47     51.32 o 
   5  13  -1     1688.44     1750.06    133.20 o 
   7  13  -1      368.80      441.43     84.06 o 
   9  13  -1      405.83      459.62     60.43 o 
  11  13  -1      127.25      186.58     49.88 o 
 -10  14  -1      297.54      155.16     66.04 o 
  -8  14  -1      465.11      487.85     95.69 o 
  -4  14  -1     1037.23      986.23    121.59 o 
  -2  14  -1      809.85      770.87    105.78 o 
   0  14  -1     2238.36     2301.97    162.70 o 
   2  14  -1     2459.13     2330.73    117.51 o 
   4  14  -1      899.12      972.28     85.59 o 
   6  14  -1      977.89      943.40    116.87 o 
   8  14  -1      689.44      725.42     76.47 o 
  10  14  -1      502.69      550.26     69.64 o 
  -7  15  -1       41.55       75.26     50.34 o 
  -5  15  -1      902.12      968.99    126.77 o 
  -3  15  -1      649.67      825.56    114.35 o 
  -1  15  -1      819.13      879.81    118.38 o 
   1  15  -1      963.48      980.90     88.93 o 
   3  15  -1     1182.60     1157.21    118.02 o 
   5  15  -1      900.40      938.77     88.15 o 
   7  15  -1      145.78      161.45     43.90 o 
   9  15  -1      261.89      252.08     52.86 o 
  -6  16  -1      340.52      290.78     81.27 o 
  -2  16  -1      410.42      647.53    103.33 o 
   0  16  -1      207.01      253.21     72.59 o 
   2  16  -1     1338.15     1347.58     95.49 o 
   4  16  -1      217.39      286.08     55.82 o 
   6  16  -1      129.14      209.32     49.91 o 
  -5  17  -1      155.13      205.23     71.61 o 
  -3  17  -1      220.47      206.65     70.33 o 
  -1  17  -1      607.79      721.47    118.33 o 
   1  17  -1      541.43      510.66     97.10 o 
   3  17  -1      212.69      141.42     45.70 o 
   5  17  -1      404.91      428.40     66.60 o 
   0  18  -1       69.12       88.16     60.47 o 
   2  18  -1       90.59       67.17     57.78 o 
 -16   0   0      339.30      344.16     86.19 o 
 -14   0   0     1493.47     1468.22    134.63 o 
 -12   0   0     1849.65     1939.99    143.32 o 
 -10   0   0     2041.61     1821.54    135.07 o 
  -8   0   0     7966.01     8497.36    344.46 o 
  -6   0   0    12572.00    12513.48    325.88 o 
  -4   0   0     6156.36     6398.98    179.67 o 
  -2   0   0    43092.06    42792.45   1836.94 o 
   2   0   0    42069.58    44082.41   1431.61 o 
   4   0   0     7105.80     7238.16    241.92 o 
   6   0   0    12482.92    12017.29    434.99 o 
   8   0   0     7551.90     8256.22    315.60 o 
  10   0   0     2520.43     2520.54    123.16 o 
  12   0   0     1870.32     1850.19    115.50 o 
 -15   1   0      144.88      135.83     42.86 o 
 -13   1   0      420.29      393.72     56.79 o 
 -11   1   0      738.10      725.95    141.93 o 
  -9   1   0     1196.04     1234.33     54.75 o 
  -7   1   0      530.40      549.21     34.81 o 
  -5   1   0      200.44      176.78     17.72 o 
  -3   1   0     3403.29     3661.49     72.91 o 
  -1   1   0     4051.67     4086.68    103.14 o 
   1   1   0     4055.31     3991.24    140.27 o 
   3   1   0     3451.94     3703.01     98.15 o 
   5   1   0      222.26      197.57     40.41 o 
   7   1   0      556.86      557.89     34.21 o 
   9   1   0     1179.78     1192.20     56.12 o 
  11   1   0      700.29      741.43     48.57 o 
 -16   2   0      372.33      266.70     55.74 o 
 -14   2   0     2989.26     2876.98    136.85 o 
 -12   2   0     1890.06     1790.55     97.51 o 
 -10   2   0      498.17      529.23     42.96 o 
  -8   2   0     5515.25     5764.27    142.67 o 
  -6   2   0     7451.98     7079.83    143.40 o 
  -4   2   0      218.85      223.48     15.39 o 
  -2   2   0     1131.41     1179.16     38.65 o 
   0   2   0    29189.53    30388.51    426.83 o 
   2   2   0      777.98      840.13     33.41 o 
   4   2   0      466.82      367.03     29.89 o 
   6   2   0     7994.77     7718.51    194.00 o 
   8   2   0     5350.33     5454.99    159.66 o 
  10   2   0      611.24      676.48     80.97 o 
  12   2   0     1867.70     1903.31    119.19 o 
 -15   3   0      341.75      325.24     55.24 o 
 -13   3   0      198.94      208.29     44.35 o 
 -11   3   0      905.04     1021.83     58.14 o 
  -9   3   0     3647.40     3688.40    106.61 o 
  -7   3   0     5864.11     6147.22    129.11 o 
  -5   3   0     1934.72     2038.99     51.73 o 
  -3   3   0    15769.50    16411.51    330.62 o 
  -1   3   0     3881.62     4331.26     96.51 o 
   1   3   0     3998.96     4535.74    174.06 o 
   3   3   0    15218.52    16312.11    418.04 o 
   5   3   0     2083.42     2141.44     69.65 o 
   7   3   0     6191.98     6382.64    173.42 o 
   9   3   0     3714.92     3685.11    119.69 o 
  11   3   0      791.15      806.24     54.66 o 
  13   3   0      251.03      238.45     37.74 o 
 -14   4   0      657.17      695.78     74.32 o 
 -12   4   0      867.67      919.48     78.71 o 
 -10   4   0     3926.62     3948.35    113.14 o 
  -8   4   0     2998.93     3070.23     75.85 o 
  -6   4   0     1545.86     1578.50     46.40 o 
  -4   4   0     6828.31     6507.20    127.93 o 
  -2   4   0     2035.03     2172.13     53.73 o 
   0   4   0     1161.90     1258.31     35.54 o 
   2   4   0     2236.02     2321.56    108.29 o 
   4   4   0     7177.22     6898.32    179.20 o 
   6   4   0     1630.07     1620.91    109.65 o 
   8   4   0     2601.34     2669.35    104.60 o 
  10   4   0     3566.23     3635.76    103.69 o 
  12   4   0      859.84      898.14    115.25 o 
  14   4   0      732.96      831.64    100.38 o 
 -15   5   0     1021.70      913.76    118.98 o 
 -13   5   0      482.72      500.76     61.60 o 
 -11   5   0      126.81      143.90     34.43 o 
  -9   5   0     2053.84     2062.53     62.85 o 
  -7   5   0     2348.73     2120.99     59.32 o 
  -5   5   0     2808.32     3085.24     70.34 o 
  -3   5   0     3160.05     2975.94     70.98 o 
  -1   5   0     2582.71     2404.27     63.33 o 
   1   5   0     2556.80     2460.31     84.12 o 
   3   5   0     2609.82     2450.48    131.55 o 
   5   5   0     2599.65     2903.20     96.90 o 
   7   5   0     2337.70     2219.64     81.37 o 
   9   5   0     2060.15     2015.70     68.55 o 
  11   5   0       66.63      105.18     28.97 o 
  13   5   0      479.94      475.70     54.32 o 
 -14   6   0      553.29      469.94     60.07 o 
 -12   6   0       28.62        9.95     25.38 o 
 -10   6   0     2117.24     2079.84     65.65 o 
  -8   6   0     2028.02     2027.68     67.66 o 
  -6   6   0     1444.74     1615.40     48.52 o 
  -4   6   0     7708.59     7667.78    168.38 o 
  -2   6   0     9903.35    10017.74    266.91 o 
   0   6   0     2167.82     2494.14     63.90 o 
   2   6   0    10296.12    10446.16    277.52 o 
   4   6   0     7914.31     7661.02    252.42 o 
   6   6   0     1627.57     1751.93     69.29 o 
   8   6   0     2149.66     2226.69     89.66 o 
  10   6   0     1980.04     2000.64     75.44 o 
  12   6   0       65.44       41.31     28.67 o 
  14   6   0      658.04      449.72     81.21 o 
 -13   7   0      906.09      825.48    115.05 o 
 -11   7   0       44.28        8.45     17.89 o 
  -9   7   0     2273.23     2294.26     77.97 o 
  -7   7   0     7489.71     7314.36    149.33 o 
  -5   7   0     3002.67     2983.75     79.68 o 
  -3   7   0      583.39      574.17     56.97 o 
  -1   7   0    18512.20    18354.25    376.67 o 
   1   7   0    18473.99    17997.11    472.75 o 
   3   7   0      332.43      298.29     35.36 o 
   5   7   0     2737.56     2850.93    150.88 o 
   7   7   0     7356.84     7041.31    172.32 o 
   9   7   0     2463.05     2552.44     81.43 o 
  11   7   0      118.42       88.70     30.35 o 
  13   7   0      820.92      780.36     71.29 o 
 -14   8   0      620.63      436.98     90.06 o 
 -12   8   0      151.19      161.77     48.79 o 
 -10   8   0       72.59       58.46     21.00 o 
  -8   8   0     1189.06     1136.19     44.72 o 
  -6   8   0      762.81      761.14     32.49 o 
  -4   8   0      701.51      619.16     24.35 o 
  -2   8   0     1951.87     1858.37     60.91 o 
   0   8   0      154.36      247.87     16.54 o 
   2   8   0     2166.35     2021.43     91.36 o 
   4   8   0      634.10      456.62     94.25 o 
   6   8   0      718.74      720.04     77.50 o 
   8   8   0     1287.00     1242.52     55.64 o 
  10   8   0       64.91       56.17     24.80 o 
  12   8   0      123.11      100.31     35.20 o 
  14   8   0      594.07      543.85     65.51 o 
 -13   9   0     1372.41     1485.56     94.36 o 
 -11   9   0      537.49      498.74     71.90 o 
  -9   9   0      652.81      743.43     49.92 o 
  -7   9   0     5247.30     5276.52    143.96 o 
  -5   9   0     4561.37     4591.81    151.11 o 
  -3   9   0      684.66      715.41     43.60 o 
  -1   9   0     5740.09     5593.80    134.22 o 
   1   9   0     5601.47     5351.27    176.15 o 
   3   9   0      524.07      542.40     52.14 o 
   5   9   0     4740.56     4647.32    226.73 o 
   7   9   0     5318.78     5613.14    183.69 o 
   9   9   0      753.02      864.77     72.94 o 
  11   9   0      721.36      665.05     55.35 o 
  13   9   0     1292.41     1440.05    116.89 o 
 -12  10   0       19.77       18.91     28.97 o 
 -10  10   0      259.75      255.78     46.04 o 
  -8  10   0       17.02       44.67     20.01 o 
  -6  10   0     2201.04     2220.16    155.13 o 
  -4  10   0      444.22      521.86     47.13 o 
  -2  10   0      359.30      320.49     27.87 o 
   0  10   0      968.09      944.23     68.05 o 
   2  10   0      367.23      274.85     40.44 o 
   4  10   0      444.41      387.97     48.05 o 
   6  10   0     2139.43     2072.58    145.24 o 
   8  10   0       15.27       32.72     28.15 o 
  10  10   0      274.32      298.80     48.69 o 
  12  10   0       17.98      -22.71     24.23 o 
 -11  11   0     1685.18     1496.51     93.50 o 
  -9  11   0     1090.90     1123.59     69.59 o 
  -7  11   0     2766.28     2530.31     87.96 o 
  -5  11   0     4610.50     4479.18    155.26 o 
  -3  11   0     1001.30     1030.65     96.28 o 
  -1  11   0     1944.33     2006.38     96.89 o 
   1  11   0     1760.06     1812.40    129.13 o 
   3  11   0     1078.67     1188.83     73.91 o 
   5  11   0     4816.55     4780.68    168.63 o 
   7  11   0     2432.99     2317.55    111.98 o 
   9  11   0      894.69      914.33     80.67 o 
  11  11   0     1812.07     1903.99    105.23 o 
 -12  12   0      167.49      212.47     48.66 o 
 -10  12   0      183.14      186.59     41.77 o 
  -8  12   0      170.17      149.97     33.96 o 
  -6  12   0      234.25      267.01     39.45 o 
  -4  12   0      382.00      456.05     76.59 o 
  -2  12   0      853.74      827.80    102.72 o 
   0  12   0        0.40       -5.14     22.82 o 
   2  12   0      942.09     1011.16     80.90 o 
   4  12   0      374.09      464.30     56.98 o 
   6  12   0      204.64      149.73     44.51 o 
   8  12   0      140.81      105.99     37.30 o 
  10  12   0      164.81      147.96     41.98 o 
  12  12   0      150.97      163.34     48.65 o 
 -11  13   0      866.38     1006.89     90.72 o 
  -9  13   0     1095.62     1003.39    127.72 o 
  -7  13   0     1279.64     1238.57    117.82 o 
  -5  13   0     1644.95     1672.16    134.18 o 
  -3  13   0     1593.19     1723.51    136.35 o 
  -1  13   0      589.00      540.43     68.37 o 
   1  13   0      584.16      558.41     62.64 o 
   3  13   0     1632.08     1607.23     92.88 o 
   5  13   0     1693.33     1575.28     94.71 o 
   7  13   0     1298.20     1158.11    118.72 o 
   9  13   0     1062.17     1143.49     94.71 o 
  11  13   0      902.97      934.41     74.19 o 
 -10  14   0       77.01       87.97     52.90 o 
  -8  14   0      858.80      772.46    112.83 o 
  -6  14   0      296.08      367.59     78.18 o 
  -4  14   0     1132.37     1008.39    122.71 o 
  -2  14   0     1412.89     1446.00    129.52 o 
   0  14   0      452.39      561.18    107.28 o 
   2  14   0     1557.55     1870.30    145.18 o 
   4  14   0     1015.24     1062.81     92.33 o 
   6  14   0      234.79      219.57     47.53 o 
   8  14   0      921.95     1028.87     90.08 o 
  10  14   0       82.32       78.23     39.13 o 
  -9  15   0      620.12      678.40    111.99 o 
  -7  15   0      363.19      277.20     75.62 o 
  -5  15   0      942.82     1087.69    133.27 o 
  -3  15   0      785.59      994.89    129.32 o 
  -1  15   0     1344.91     1186.20    120.26 o 
   1  15   0     1452.40     1452.87    129.59 o 
   3  15   0      840.48      900.51     86.03 o 
   5  15   0      739.48      870.72     84.62 o 
   7  15   0      353.65      432.18    168.03 o 
   9  15   0      705.42      805.82     86.51 o 
  -6  16   0      242.67      265.29     73.42 o 
  -4  16   0      419.70      410.97     88.16 o 
  -2  16   0      394.35      320.43     77.59 o 
   0  16   0      599.78      548.79     71.63 o 
   2  16   0      413.28      329.97     58.46 o 
   4  16   0      385.82      409.53     63.29 o 
   6  16   0      267.15      252.83     52.99 o 
  -5  17   0      688.71      565.61    102.19 o 
  -3  17   0      295.64      244.37     72.85 o 
  -1  17   0      444.58      597.25    105.79 o 
   1  17   0      522.81      548.48     73.62 o 
   3  17   0      332.56      247.01     53.95 o 
   5  17   0      569.66      500.48     71.50 o 
  -2  18   0      362.55      327.31     86.17 o 
   0  18   0      180.69       53.15     53.17 o 
   2  18   0      297.51      205.61     53.79 o 
 -15   1   1     1081.82     1016.44     92.19 o 
 -13   1   1     1156.74     1040.63    168.30 o 
 -11   1   1     2168.13     2373.66     87.13 o 
  -9   1   1     2361.15     2343.05     80.77 o 
  -7   1   1      235.98      200.56     26.71 o 
  -5   1   1    11734.69    12289.50    262.90 o 
  -3   1   1    40358.54    42557.30   1043.84 o 
  -1   1   1    23704.48    24111.79    425.16 o 
   1   1   1    11507.10    12478.81    462.53 o 
   3   1   1     6597.02     6568.35    154.17 o 
   5   1   1     1950.56     2007.55     48.42 o 
   7   1   1     6086.44     6531.56    169.46 o 
   9   1   1     9022.48     8842.03    238.23 o 
  11   1   1     1641.86     1651.40     99.95 o 
 -16   2   1       62.96       45.10     36.03 o 
 -14   2   1     1103.71     1154.98    107.73 o 
 -12   2   1      519.39      568.59     48.87 o 
 -10   2   1      635.40      679.58     48.63 o 
  -8   2   1     3958.65     4019.47    111.69 o 
  -6   2   1     3530.03     3576.98    110.16 o 
  -4   2   1     7335.70     7366.74    198.89 o 
  -2   2   1     1106.22     1171.69     56.04 o 
   0   2   1     9503.72    10172.75    209.94 o 
   2   2   1     4857.80     5391.56    196.41 o 
   4   2   1     2774.72     2693.91     67.98 o 
   6   2   1     2254.26     1998.59     57.87 o 
   8   2   1     2293.32     2424.88     79.60 o 
  10   2   1      511.21      566.93     39.94 o 
 -15   3   1     1697.06     1817.67    110.96 o 
 -13   3   1     1201.97     1248.43     82.79 o 
 -11   3   1     1102.73     1119.63     57.75 o 
  -9   3   1     2515.66     2506.13     83.31 o 
  -7   3   1     5228.46     5094.74    128.46 o 
  -5   3   1     6578.98     6689.38    233.25 o 
  -3   3   1     2675.40     3193.81     96.91 o 
  -1   3   1     4094.73     4008.67    113.81 o 
   1   3   1    20963.09    21724.20    435.83 o 
   5   3   1     1759.98     1555.82     62.53 o 
   7   3   1     4362.67     4454.99    132.52 o 
   9   3   1     3505.35     3489.54    110.76 o 
  11   3   1      713.58      649.47     72.80 o 
  15   3   1      785.86      813.09    108.88 o 
 -14   4   1     1278.37     1407.35    130.07 o 
 -12   4   1      509.87      556.27     48.28 o 
 -10   4   1       97.72       93.06     23.81 o 
  -8   4   1     4905.86     5028.25    111.27 o 
  -6   4   1     4228.53     4635.74    116.54 o 
  -4   4   1      634.71      796.25     40.53 o 
  -2   4   1      354.12      473.11     39.04 o 
   0   4   1    28095.65    28973.71    593.44 o 
   2   4   1     3783.38     3919.68     93.80 o 
   4   4   1      569.57      539.70     33.96 o 
   6   4   1     4124.90     4102.50    122.14 o 
   8   4   1      792.91      868.05     45.60 o 
  10   4   1     1280.39     1408.64     70.98 o 
  12   4   1     1103.19     1223.16     71.15 o 
  14   4   1      331.20      270.97     64.51 o 
 -15   5   1      443.10      441.44     78.84 o 
 -13   5   1     1659.62     1726.78     98.77 o 
 -11   5   1        5.28        3.42     14.61 o 
  -9   5   1     1278.55     1223.32     47.86 o 
  -7   5   1    13960.69    13922.12    311.07 o 
  -5   5   1     1988.26     2173.83     68.14 o 
  -3   5   1      323.80      351.13     42.04 o 
  -1   5   1    21889.11    21637.94    448.01 o 
   1   5   1    14316.78    14546.71    255.96 o 
   3   5   1    12408.28    12509.02    323.81 o 
   5   5   1     4615.02     4462.72    139.27 o 
   7   5   1     5376.87     5537.58    165.65 o 
   9   5   1     2326.26     2409.76     74.05 o 
  11   5   1      833.43      825.91     60.48 o 
  13   5   1      639.04      655.07     92.25 o 
  15   5   1      612.70      657.07     99.33 o 
 -14   6   1      320.24      335.48     55.04 o 
 -12   6   1     1240.28     1190.86     63.54 o 
 -10   6   1      394.08      372.68     31.13 o 
  -8   6   1     4087.39     3894.21     92.81 o 
  -6   6   1     2998.98     3035.04     88.77 o 
  -4   6   1     2951.41     2693.72     94.90 o 
  -2   6   1     6900.89     6800.86    189.16 o 
   0   6   1    11907.90    12232.60    268.56 o 
   2   6   1     5854.29     5922.95    143.89 o 
   4   6   1     5487.52     5492.75    168.64 o 
   6   6   1     2566.82     2429.30    130.25 o 
   8   6   1      273.84      301.81     34.07 o 
  10   6   1     1828.02     1839.68     88.94 o 
  12   6   1      765.91      786.50     68.09 o 
  14   6   1      353.81      298.22     71.04 o 
 -15   7   1      111.36       66.75     53.45 o 
 -13   7   1      203.03      143.68     58.95 o 
 -11   7   1      128.82       97.66     21.04 o 
  -9   7   1      814.92      771.09     40.23 o 
  -7   7   1     3709.72     3722.72     90.63 o 
  -5   7   1      278.91      287.38     34.45 o 
  -3   7   1      652.87      638.90     33.08 o 
  -1   7   1     2437.06     2398.72     55.34 o 
   1   7   1     1278.23     1250.97     47.04 o 
   3   7   1     2397.14     2591.43     76.58 o 
   5   7   1     4743.34     4739.17    155.22 o 
   7   7   1     2645.86     2513.03    147.68 o 
   9   7   1      229.38      286.11     56.44 o 
  11   7   1     1690.86     1722.54     91.23 o 
  13   7   1      780.03      975.62    117.12 o 
 -14   8   1      491.80      528.31     99.21 o 
 -12   8   1      644.63      681.94     68.34 o 
 -10   8   1     3611.98     3841.07    119.64 o 
  -8   8   1     1828.19     1865.62     59.72 o 
  -6   8   1     1315.17     1312.34     44.31 o 
  -4   8   1     7840.66     7851.68    220.27 o 
  -2   8   1     1147.00     1173.85     34.14 o 
   0   8   1     1398.18     1392.80     37.00 o 
   2   8   1     6904.37     6596.83    163.60 o 
   4   8   1     4986.26     4708.62    159.14 o 
   6   8   1     5155.17     5384.30    242.60 o 
   8   8   1     2292.59     2256.97    144.26 o 
  10   8   1     1588.05     1566.07     87.43 o 
  12   8   1      370.34      425.07     56.96 o 
  14   8   1      587.66      534.22     95.07 o 
 -13   9   1       29.08       13.86     29.79 o 
 -11   9   1      156.26      194.22     32.12 o 
  -9   9   1     1842.15     1836.89     74.48 o 
  -7   9   1      178.84      181.67     27.29 o 
  -5   9   1      130.15      132.26     34.27 o 
  -3   9   1     1732.57     1739.26     61.02 o 
  -1   9   1      895.08      914.50     29.91 o 
   1   9   1     1151.16     1079.10     64.66 o 
   3   9   1      827.64      822.62     61.93 o 
   5   9   1      431.01      395.82     48.18 o 
   7   9   1     2156.23     2233.71    151.03 o 
   9   9   1      595.76      698.72     66.84 o 
  11   9   1     1016.19      911.95     79.27 o 
  13   9   1      227.13      245.27     49.51 o 
 -12  10   1      994.14      942.01     83.05 o 
 -10  10   1     1698.15     1625.36     72.52 o 
  -8  10   1     1927.06     1968.21     76.44 o 
  -6  10   1     2545.88     2534.32    103.24 o 
  -4  10   1     3155.12     3095.62    112.22 o 
  -2  10   1     2227.05     2307.54     74.41 o 
   0  10   1     3354.20     3546.40    131.94 o 
   2  10   1     7749.77     7935.07    236.77 o 
   4  10   1     3154.63     3345.45    133.03 o 
   6  10   1     1234.28     1278.98    109.16 o 
   8  10   1     3021.85     3096.74    151.05 o 
  10  10   1      854.88      925.93     96.22 o 
  12  10   1       23.32       14.86     28.61 o 
 -13  11   1      290.44      315.25     55.25 o 
 -11  11   1      216.18      147.39     61.32 o 
  -9  11   1      824.93      908.45     57.76 o 
  -7  11   1      858.95      899.40     53.43 o 
  -5  11   1      485.83      476.02     50.29 o 
  -3  11   1      520.29      600.04     84.13 o 
  -1  11   1      252.10      264.63     41.43 o 
   1  11   1      278.80      268.80     46.65 o 
   3  11   1      810.27      848.73     71.67 o 
   5  11   1      488.80      422.24     53.43 o 
   7  11   1      689.97      649.78     66.06 o 
   9  11   1       57.85       64.27     32.87 o 
  11  11   1       41.00       14.05     27.60 o 
 -12  12   1      485.97      595.37     69.88 o 
 -10  12   1      570.55      546.56     50.57 o 
  -8  12   1     2895.61     2630.87     98.17 o 
  -6  12   1     2466.18     2449.76    127.21 o 
  -4  12   1      406.83      464.18     78.03 o 
  -2  12   1      819.41      833.29     75.10 o 
   0  12   1     1738.20     1754.15     95.54 o 
   2  12   1     4445.10     4300.51    162.09 o 
   4  12   1     1270.32     1243.31     79.13 o 
   6  12   1     2748.26     2626.77    121.54 o 
   8  12   1     3311.14     3629.66    211.21 o 
  10  12   1      594.14      542.28     68.19 o 
 -11  13   1       91.99      153.49     42.85 o 
  -9  13   1      468.42      433.41     57.55 o 
  -7  13   1      379.90      412.63     54.87 o 
  -5  13   1     1559.06     1573.92    133.07 o 
  -3  13   1      385.95      363.16     71.15 o 
  -1  13   1      888.34      932.84     82.16 o 
   1  13   1      161.95      160.45     38.73 o 
   3  13   1      392.79      527.67     95.02 o 
   5  13   1     1262.91     1230.47     82.99 o 
   7  13   1       90.46       84.90     42.82 o 
   9  13   1       21.20       57.76     33.31 o 
  11  13   1      393.60      450.20     66.90 o 
 -10  14   1      510.56      662.17    106.65 o 
  -8  14   1      652.77      648.79     71.70 o 
  -6  14   1      960.54     1161.99    114.86 o 
  -4  14   1      943.62      911.56    117.78 o 
  -2  14   1     2450.66     2198.44    114.96 o 
   0  14   1     2168.99     2103.02    113.40 o 
   2  14   1      806.81      795.95     76.88 o 
   4  14   1     1094.89      965.57     86.00 o 
   6  14   1     1779.02     1658.35     99.89 o 
   8  14   1      492.77      522.62     68.42 o 
  10  14   1      404.25      367.86     63.04 o 
  -9  15   1      268.51      299.77     75.09 o 
  -7  15   1      144.74      144.62     59.57 o 
  -5  15   1      823.48      789.85    111.31 o 
  -3  15   1     1211.14     1324.06    125.51 o 
  -1  15   1      998.77      928.51     86.67 o 
   1  15   1      788.19      721.49     77.10 o 
   3  15   1      621.58      706.40     76.19 o 
   5  15   1      986.26     1198.03     92.69 o 
   7  15   1       75.37       98.45     39.03 o 
  -6  16   1      124.18      160.38     62.91 o 
  -4  16   1      274.97      162.50     62.02 o 
  -2  16   1     1434.75     1437.47    135.12 o 
   0  16   1      141.80      209.85     49.35 o 
   2  16   1      300.43      269.15     53.66 o 
   4  16   1      717.56      781.98     82.63 o 
   6  16   1      260.96      292.64     72.11 o 
  -5  17   1      446.51      406.53     90.75 o 
  -3  17   1      186.90      228.40     73.29 o 
  -1  17   1      449.08      422.37     67.66 o 
   1  17   1      633.65      628.14     78.94 o 
   3  17   1      264.73      296.20     57.67 o 
   5  17   1      112.47       87.06     40.42 o 
  -2  18   1       97.39       91.39     60.46 o 
   0  18   1       41.89       -4.71     35.97 o 
 -16   0   2      108.65      120.70     61.61 o 
 -14   0   2     4392.21     4129.23    248.67 o 
 -12   0   2      612.00      578.16     93.63 o 
 -10   0   2      922.94      824.29     83.84 o 
  -8   0   2     9533.76     8998.39    373.36 o 
  -6   0   2    27013.73    28997.36   1048.13 o 
  -4   0   2    41640.07    42000.62   1566.92 o 
  -2   0   2    47618.93    47944.22   1698.89 o 
   0   0   2    36984.37    38167.70   1380.48 o 
   2   0   2    14989.66    14529.13    528.52 o 
   4   0   2     2411.35     2661.18     80.93 o 
   6   0   2     8691.13     9560.55    348.42 o 
   8   0   2     6552.29     6215.65    181.40 o 
 -15   1   2       23.77       20.46     34.31 o 
 -13   1   2       78.49       34.95     25.00 o 
 -11   1   2     1064.29      951.38     59.50 o 
  -9   1   2      246.71      248.98     35.70 o 
  -7   1   2      709.17      638.06     44.03 o 
  -5   1   2     6857.96     7050.89    189.80 o 
  -3   1   2    32881.90    35430.30    717.47 o 
  -1   1   2     2115.34     2096.32     65.41 o 
   1   1   2     5830.81     6256.95    135.92 o 
   3   1   2     2157.37     2337.66     83.59 o 
   5   1   2      649.72      723.60     27.98 o 
   7   1   2     1404.07     1557.95     44.36 o 
   9   1   2      614.68      685.57     56.41 o 
 -16   2   2      773.90      750.29     84.67 o 
 -14   2   2     1405.68     1484.64     77.25 o 
 -12   2   2      681.22      710.17     55.25 o 
 -10   2   2      263.16      268.15     41.20 o 
  -8   2   2     6022.34     5833.66    266.03 o 
  -6   2   2    12394.43    12722.59    326.30 o 
  -4   2   2     6137.85     6455.16    233.76 o 
  -2   2   2     1758.52     1718.62     36.29 o 
   0   2   2     4745.06     5224.15    227.68 o 
   2   2   2    10326.25     9273.37   1127.07 o 
   4   2   2     8193.94     8826.68    293.53 o 
   6   2   2     3504.43     3735.31     96.44 o 
   8   2   2     3518.50     3381.11     87.91 o 
  10   2   2     5783.49     5922.01    242.40 o 
 -15   3   2        1.86       22.13     34.19 o 
 -13   3   2       96.51      132.79     31.33 o 
 -11   3   2     3865.90     3887.08    127.78 o 
  -9   3   2      555.39      521.64     41.13 o 
  -7   3   2     2829.54     2606.50     88.00 o 
  -5   3   2     4581.28     4352.88    133.29 o 
  -3   3   2     5130.11     4976.16    116.66 o 
  -1   3   2     6224.80     6194.24    159.73 o 
   1   3   2    10892.00    10863.25    230.59 o 
   3   3   2     4643.93     4512.53    190.14 o 
   5   3   2     5016.63     5428.54    163.04 o 
   7   3   2     4027.52     4351.76    108.19 o 
   9   3   2     3064.94     3137.67    153.97 o 
 -16   4   2      417.86      349.49     60.58 o 
 -14   4   2       94.21      108.84     48.56 o 
 -12   4   2     1672.08     1563.60     73.14 o 
 -10   4   2     4115.52     4059.23    115.55 o 
  -8   4   2     1190.37     1270.50     60.68 o 
  -6   4   2     1726.18     1741.02     69.50 o 
  -4   4   2    11172.66    10993.85    404.78 o 
  -2   4   2     2667.40     2634.51     77.98 o 
   0   4   2     6336.91     6520.15    140.31 o 
   2   4   2     9974.21     9884.56    217.52 o 
   4   4   2     8266.24     8613.11    253.50 o 
   6   4   2     1412.93     1351.60     67.68 o 
   8   4   2     2070.62     2097.10    147.74 o 
  10   4   2     2805.09     2862.11    150.49 o 
  14   4   2      308.64      364.93     79.35 o 
 -15   5   2      255.20      176.52     66.06 o 
 -13   5   2      909.56     1018.97     98.57 o 
 -11   5   2     1181.40     1278.22     52.15 o 
  -9   5   2      166.60      172.88     31.06 o 
  -7   5   2     2947.63     3065.11    102.90 o 
  -5   5   2     3098.18     2849.78     99.25 o 
  -3   5   2     1173.11     1102.48     99.37 o 
  -1   5   2       93.14      106.67     14.02 o 
   1   5   2    18564.31    18761.85    339.99 o 
   3   5   2     2454.79     2607.08     76.63 o 
   5   5   2      462.60      562.49     34.53 o 
   9   5   2     3474.01     3553.18    127.86 o 
  11   5   2      250.83      344.38     44.30 o 
  13   5   2      319.66      294.48     68.21 o 
 -14   6   2       34.84       18.96     32.39 o 
 -12   6   2     1497.20     1609.59     62.05 o 
 -10   6   2     3969.20     3985.00    102.44 o 
  -8   6   2      369.32      324.88     31.89 o 
  -6   6   2      978.36      988.99     54.95 o 
  -4   6   2    10845.36    10194.85    404.34 o 
  -2   6   2     2305.75     2247.95     83.10 o 
   0   6   2     7183.14     7180.74    163.02 o 
   2   6   2     9519.85     9724.45    188.10 o 
   4   6   2     2489.31     2584.48     78.12 o 
   6   6   2     2043.02     2010.19     89.44 o 
   8   6   2     1694.66     1704.11    118.10 o 
  10   6   2      380.13      495.75     52.41 o 
  12   6   2     1369.45     1489.06    123.07 o 
  14   6   2      328.83      388.50     81.40 o 
 -15   7   2      680.91      600.12    108.59 o 
 -13   7   2     2267.87     2329.61    117.55 o 
 -11   7   2      473.61      500.75     38.04 o 
  -9   7   2      777.05      794.48     47.04 o 
  -7   7   2     6219.83     6066.67    152.27 o 
  -5   7   2     5808.75     5873.67    180.87 o 
  -3   7   2     3788.58     4077.68    135.40 o 
  -1   7   2     9740.03     9879.98    223.02 o 
   1   7   2    13144.69    12915.97    242.62 o 
   3   7   2     2695.59     2534.86     62.18 o 
   5   7   2      576.89      590.27     70.51 o 
   7   7   2     2606.40     2455.90    121.24 o 
   9   7   2     3214.18     3295.18    183.39 o 
  11   7   2      447.56      518.87     57.55 o 
  13   7   2      166.16      261.37     71.44 o 
 -14   8   2       14.29        4.29     45.46 o 
 -12   8   2      882.66      926.39     58.73 o 
 -10   8   2      533.04      516.76     44.40 o 
  -8   8   2      611.78      654.76     47.19 o 
  -6   8   2     1912.00     1789.76     66.00 o 
  -4   8   2      466.21      448.70     61.26 o 
  -2   8   2      681.11      689.37     40.84 o 
   0   8   2     1638.47     1617.52     56.66 o 
   2   8   2     2755.15     2788.14     66.43 o 
   4   8   2      310.39      300.92     45.81 o 
   6   8   2      172.59      154.75     34.12 o 
  10   8   2      315.58      391.37     71.95 o 
  12   8   2      158.70      145.22     55.41 o 
 -13   9   2      990.10      858.85    119.78 o 
 -11   9   2      110.04       76.46     24.52 o 
  -9   9   2     1498.95     1437.27     66.07 o 
  -7   9   2     4199.70     4241.81    123.43 o 
  -5   9   2      869.01      958.23     58.15 o 
  -3   9   2     1886.65     1990.86     53.57 o 
  -1   9   2     5959.68     5965.27    152.07 o 
   1   9   2     6077.34     5934.45    150.89 o 
   3   9   2     8685.79     8503.60    202.36 o 
   5   9   2     4235.00     4232.16    125.31 o 
   7   9   2      333.24      390.52     57.91 o 
   9   9   2     1809.23     1034.08    100.39 o 
  11   9   2     1407.06     1500.61     92.09 o 
  13   9   2      292.87      432.06     90.01 o 
 -12  10   2      295.09      253.95     38.01 o 
 -10  10   2      268.39      285.20     36.64 o 
  -8  10   2      292.88      363.44     38.23 o 
  -6  10   2      180.99      194.13     27.89 o 
  -4  10   2      816.41      978.14     60.63 o 
  -2  10   2     1614.44     1534.00     57.66 o 
   0  10   2      419.67      459.50     49.42 o 
   2  10   2      487.87      502.51     39.97 o 
   4  10   2      626.31      580.43     45.91 o 
   6  10   2     1712.16     1812.13     96.58 o 
   8  10   2      527.55      580.98     65.33 o 
  10  10   2      698.07      778.69     79.37 o 
  12  10   2       26.40       -5.54     27.54 o 
 -13  11   2      649.48      665.92    110.23 o 
 -11  11   2      864.32      859.64     63.60 o 
  -9  11   2     3397.20     3320.23    109.86 o 
  -7  11   2     1227.63     1255.71     61.18 o 
  -5  11   2      675.14      744.72     60.78 o 
  -3  11   2     2981.47     2859.28    120.50 o 
  -1  11   2     2217.62     2152.59    100.81 o 
   1  11   2      881.06      896.78     59.55 o 
   3  11   2     4116.94     3939.42    120.74 o 
   5  11   2     3688.07     3650.30    148.17 o 
   7  11   2      217.96      246.66     45.67 o 
   9  11   2      379.50      368.73    199.05 o 
  11  11   2     1576.12     1674.61    107.88 o 
 -12  12   2      311.41      308.95     54.69 o 
 -10  12   2       23.98       -1.80     21.14 o 
  -8  12   2       50.41       59.28     23.64 o 
  -6  12   2      245.18      312.87     65.45 o 
  -4  12   2      398.75      453.89     77.65 o 
  -2  12   2      433.01      477.86     57.49 o 
   0  12   2     1034.20     1004.47     97.67 o 
   2  12   2     1267.37     1166.70     77.88 o 
   4  12   2     1479.91     1475.34     87.47 o 
   6  12   2      179.41      200.99     42.43 o 
   8  12   2      262.36      347.39     55.04 o 
  10  12   2        1.38       13.08     20.75 o 
 -11  13   2      989.47     1233.98    124.09 o 
  -9  13   2      869.82      743.96     73.56 o 
  -7  13   2      729.44      807.47     75.57 o 
  -5  13   2     1055.70     1036.28    106.68 o 
  -3  13   2     1095.48     1055.22     76.09 o 
  -1  13   2     1014.30     1031.97     85.23 o 
   1  13   2     1056.06     1013.72     80.21 o 
   3  13   2     2533.93     2296.53    143.87 o 
   5  13   2     2601.47     2486.48    128.86 o 
   7  13   2      493.17      415.41     63.98 o 
   9  13   2      217.47      286.18     55.92 o 
 -10  14   2      181.00      166.74     62.83 o 
  -8  14   2      302.47      377.24     56.55 o 
  -6  14   2     1320.77     1360.18    124.76 o 
  -4  14   2      335.73      352.87     74.10 o 
  -2  14   2       38.91       40.27     30.88 o 
   0  14   2     2050.39     1919.79    106.60 o 
   2  14   2     1601.51     1528.63     96.31 o 
   4  14   2      277.84      334.59     54.14 o 
   6  14   2      121.49       61.68     34.70 o 
   8  14   2      807.06      884.30     88.35 o 
  -9  15   2      267.95      285.81     53.89 o 
  -7  15   2      265.16      338.78     54.71 o 
  -5  15   2     2094.09     2073.52    162.56 o 
  -3  15   2      526.54      568.88     98.33 o 
  -1  15   2      745.45      757.43     80.76 o 
   1  15   2     1982.45     1963.00    160.03 o 
   3  15   2      765.13      742.58     78.49 o 
   5  15   2       53.96       16.51     30.38 o 
   7  15   2      724.48      736.99    126.82 o 
  -6  16   2      308.42      278.21     78.87 o 
  -4  16   2      477.57      358.41     81.45 o 
  -2  16   2      344.94      387.49     61.72 o 
   0  16   2      437.57      409.99     64.63 o 
   2  16   2      340.01      317.64     56.33 o 
   4  16   2       60.98       69.59     94.13 o 
   6  16   2      406.80      351.11     61.33 o 
  -5  17   2      878.19      915.40    130.45 o 
  -3  17   2      102.89      153.35     65.11 o 
  -1  17   2      222.37      279.37     56.74 o 
   1  17   2      745.90      764.39     86.27 o 
   3  17   2      118.43      129.13     44.84 o 
 -15   1   3       27.71      -16.59     31.35 o 
 -13   1   3      822.73      839.66     64.55 o 
 -11   1   3     4772.57     4747.53    175.89 o 
  -9   1   3     1179.21     1204.20     98.43 o 
  -7   1   3    15136.08    15260.88    578.05 o 
  -5   1   3    21540.80    23228.77    483.53 o 
  -3   1   3     6384.37     6084.62    143.11 o 
  -1   1   3     4962.69     5259.29    183.63 o 
   1   1   3    17988.32    17893.92    328.30 o 
   3   1   3    10421.12    10718.19    300.11 o 
   5   1   3     6696.26     6496.70    201.86 o 
   7   1   3     4832.26     4495.63     93.31 o 
   9   1   3     1471.24     1564.76     93.11 o 
 -16   2   3      136.11      127.12     46.25 o 
 -14   2   3     1828.74     1779.35     86.61 o 
 -12   2   3       59.10       64.86     40.42 o 
 -10   2   3      470.64      447.29     69.94 o 
  -8   2   3     1999.12     2010.09    128.75 o 
  -6   2   3     2469.29     2126.34     73.31 o 
  -4   2   3     3273.09     3311.43     83.20 o 
  -2   2   3     1352.87     1489.47     38.49 o 
   0   2   3      240.82      226.71     28.42 o 
   2   2   3    15307.80    15841.69    415.76 o 
   4   2   3     2281.62     2507.01     93.62 o 
   6   2   3     2739.20     2599.16    107.48 o 
   8   2   3      990.61     1052.45     49.57 o 
 -15   3   3       92.55      111.69     35.21 o 
 -13   3   3     1926.60     1858.41     84.75 o 
 -11   3   3     1805.14     1633.03    120.80 o 
  -9   3   3     1033.46     1083.46     54.98 o 
  -7   3   3     5955.64     5469.28    165.27 o 
  -5   3   3     7013.18     6806.41    189.35 o 
  -3   3   3     1761.09     1618.66     46.40 o 
  -1   3   3      549.09      575.71     46.00 o 
   1   3   3    14564.78    15528.95    407.76 o 
   3   3   3     5846.25     5556.94    365.64 o 
   5   3   3      485.70      397.02     41.34 o 
   7   3   3     4121.10     4285.15    209.52 o 
   9   3   3     4493.43     4483.23    127.94 o 
 -14   4   3     1330.18     1508.73     89.71 o 
 -12   4   3      319.81      322.01     72.32 o 
 -10   4   3      889.02      885.18     53.14 o 
  -8   4   3     1614.11     1641.43     72.01 o 
  -6   4   3      975.82      874.73    102.22 o 
  -4   4   3     1917.05     2020.65     58.46 o 
  -2   4   3     2695.03     2630.36     85.20 o 
   0   4   3     1663.76     1681.44     66.39 o 
   2   4   3     5602.06     5602.25    132.35 o 
   4   4   3     2807.52     2665.37    138.19 o 
   6   4   3     1678.66     1752.03     99.72 o 
   8   4   3     1271.96     1380.57     89.75 o 
 -15   5   3      756.72      801.33     91.06 o 
 -13   5   3     1561.09     1650.29     81.23 o 
 -11   5   3      258.98      213.39     40.52 o 
  -9   5   3     1799.81     1809.93     83.43 o 
  -7   5   3     5561.69     5615.01    256.51 o 
  -5   5   3     5906.76     5707.11    223.47 o 
  -3   5   3     2734.59     2694.13     72.51 o 
  -1   5   3     3216.03     2926.42     80.84 o 
   1   5   3    13716.59    13876.29    300.38 o 
   3   5   3     7267.28     7039.51    163.69 o 
   5   5   3     1270.42     1124.55     51.27 o 
   7   5   3     2168.37     2222.54    102.57 o 
   9   5   3     4887.08     4712.09    260.11 o 
  11   5   3      529.80      435.26     77.08 o 
  13   5   3       97.62      129.24     55.01 o 
 -14   6   3      282.16      242.25     40.17 o 
 -12   6   3      579.20      599.22     53.83 o 
 -10   6   3     1000.50      925.83     57.39 o 
  -8   6   3     1455.02     1455.08     67.72 o 
  -6   6   3     2732.24     2893.66    105.01 o 
  -4   6   3    13913.15    14334.64    317.36 o 
  -2   6   3     6376.80     6102.67    177.01 o 
   0   6   3     1727.08     1695.00     63.47 o 
   2   6   3     1887.88     1868.65     58.77 o 
   4   6   3     2430.30     2542.87     78.58 o 
   6   6   3     2209.79     2151.43     74.96 o 
   8   6   3      389.40      441.62     69.82 o 
  10   6   3     1353.46     1436.92     80.11 o 
  12   6   3      679.72      771.07    107.39 o 
  14   6   3      161.26      233.87     69.40 o 
 -15   7   3      364.28      334.62     89.81 o 
 -13   7   3     1018.33      988.12    105.54 o 
 -11   7   3       26.66       57.26     29.05 o 
  -9   7   3     1184.65     1048.37     62.27 o 
  -7   7   3     1390.41     1453.77     73.16 o 
  -5   7   3      562.44      617.56     66.80 o 
  -3   7   3     3965.76     3783.81    126.21 o 
  -1   7   3     1875.72     1799.61     60.48 o 
   1   7   3       85.39      120.03     14.86 o 
   3   7   3     2604.07     2662.07     78.29 o 
   5   7   3     1323.57     1333.51     56.00 o 
   7   7   3      250.53      344.58     35.68 o 
   9   7   3     1337.78     1466.43    117.17 o 
  11   7   3      446.95      472.69     83.71 o 
  13   7   3       50.78       -0.25     43.35 o 
 -14   8   3       94.10      138.30     65.33 o 
 -12   8   3     2062.09     1824.42    141.26 o 
 -10   8   3     1258.64     1262.06     62.19 o 
  -8   8   3     1166.50     1208.22    112.31 o 
  -6   8   3     2475.21     2447.95     99.26 o 
  -4   8   3     7419.61     7640.06    228.71 o 
  -2   8   3     3453.45     3449.03     95.25 o 
   0   8   3     4071.28     3848.07    105.13 o 
   2   8   3     6943.34     6826.33    142.55 o 
   4   8   3     3667.17     3725.29    104.63 o 
   6   8   3     3323.01     3081.48    122.97 o 
   8   8   3      703.18      677.35     66.95 o 
  12   8   3     1645.38     1692.48    142.88 o 
 -13   9   3      143.91      190.69     46.49 o 
 -11   9   3      318.27      363.94     40.82 o 
  -9   9   3      981.57     1058.32     76.27 o 
  -7   9   3      142.36      121.97     29.64 o 
  -5   9   3      495.61      510.26     70.34 o 
  -3   9   3     2641.20     2731.82     82.55 o 
  -1   9   3      738.07      774.99     42.47 o 
   1   9   3     2452.74     2424.47     64.22 o 
   3   9   3     2575.41     2490.39     86.72 o 
   5   9   3      192.35      197.29     31.05 o 
   7   9   3      333.92      343.39     49.27 o 
   9   9   3       39.50       19.17     34.91 o 
  11   9   3      140.09      152.08     56.57 o 
 -12  10   3     3309.33     3241.88    330.25 o 
 -10  10   3      697.30      703.95     54.87 o 
  -8  10   3      270.90      293.21     36.01 o 
  -6  10   3     3271.86     3230.57    130.86 o 
  -4  10   3     2412.52     2310.84    103.16 o 
  -2  10   3      452.90      450.58     38.29 o 
   0  10   3     6359.09     6311.57    161.84 o 
   2  10   3     5374.77     5381.23    163.02 o 
   4  10   3       82.37       79.89     24.79 o 
   6  10   3      912.69      983.13     60.78 o 
   8  10   3     2537.98     2510.08    124.25 o 
  10  10   3      666.99      716.92    105.07 o 
  12  10   3      682.62      768.14    117.83 o 
 -11  11   3      336.83      341.90     42.39 o 
  -9  11   3       89.36       83.34     26.47 o 
  -7  11   3      186.29      212.24     32.15 o 
  -5  11   3      162.00      159.41     32.23 o 
  -3  11   3       73.34      136.38     35.00 o 
  -1  11   3      469.43      402.30     51.13 o 
   1  11   3      127.16       98.50     24.00 o 
   3  11   3      351.22      337.58     44.93 o 
   5  11   3     1011.16      907.48     63.30 o 
   7  11   3      127.31      104.24     36.84 o 
   9  11   3      140.95      142.42     42.34 o 
  11  11   3       65.64        6.47     23.52 o 
 -12  12   3      967.51     1088.03    152.84 o 
 -10  12   3      338.95      328.89     42.49 o 
  -8  12   3      751.88      822.38     76.42 o 
  -6  12   3     1879.99     1840.40     98.94 o 
  -4  12   3      612.20      507.39     57.30 o 
  -2  12   3      297.36      311.95     64.71 o 
   0  12   3     6658.38     6844.03    226.51 o 
   2  12   3     5557.58     5544.19    193.20 o 
   4  12   3     1878.50     1972.65     81.00 o 
   6  12   3      659.71      659.79     72.06 o 
   8  12   3     2041.45     2051.50    115.19 o 
  10  12   3      649.43      704.07     82.40 o 
 -11  13   3       31.47       42.08     33.99 o 
  -9  13   3      607.02      673.71    132.98 o 
  -7  13   3       10.58       14.37     26.20 o 
  -5  13   3      310.35      391.13     79.99 o 
  -3  13   3     1794.31     1969.82    126.25 o 
  -1  13   3      592.45      615.14    120.24 o 
   1  13   3       27.46       39.47     28.23 o 
   3  13   3      490.11      480.62     61.32 o 
   5  13   3      701.75      625.88     70.06 o 
   7  13   3      430.00      408.05     60.31 o 
   9  13   3      213.47      253.15     55.14 o 
 -10  14   3      341.72      320.32     53.63 o 
  -8  14   3      864.78      961.15    100.99 o 
  -6  14   3     1019.26     1032.71    127.19 o 
  -4  14   3     1221.77     1346.39    123.77 o 
  -2  14   3     2337.09     2450.04    123.88 o 
   0  14   3     1464.55     1592.04     96.07 o 
   2  14   3     1077.99     1025.87    111.91 o 
   4  14   3     1188.07     1247.22     93.04 o 
   6  14   3      327.30      348.52     58.20 o 
   8  14   3      308.34      283.34     56.61 o 
  -7  15   3      204.31      176.40     43.40 o 
  -5  15   3      292.71      282.74     75.49 o 
  -3  15   3     2425.91     2552.04    167.67 o 
  -1  15   3      476.60      425.38     62.54 o 
   1  15   3       33.06       18.26     31.33 o 
   3  15   3      927.21      893.13     87.87 o 
   5  15   3      815.31      783.88     84.91 o 
   7  15   3      376.52      416.91     66.46 o 
  -6  16   3       12.40       -9.45     42.12 o 
  -4  16   3      461.23      461.03     92.75 o 
  -2  16   3     1145.11     1332.51     95.81 o 
   0  16   3       30.59       26.01     32.65 o 
   2  16   3       27.99       61.36     59.14 o 
   4  16   3      648.00      673.92     79.31 o 
  -3  17   3      157.41      198.37     69.60 o 
  -1  17   3       90.39       59.74     40.63 o 
   1  17   3      303.58      339.73     61.13 o 
   3  17   3      117.64       52.59     38.17 o 
 -16   0   4      408.50      407.48     97.41 o 
 -14   0   4     1702.18     1701.62    147.63 o 
 -12   0   4     2902.96     2836.62    181.72 o 
 -10   0   4     3228.99     2958.10    174.01 o 
  -8   0   4    10315.97    10410.00    438.23 o 
  -6   0   4    19122.21    21023.28    796.72 o 
  -4   0   4    16719.16    17840.55    671.05 o 
  -2   0   4     3102.04     3094.97    143.94 o 
   0   0   4     3829.14     4006.20    182.47 o 
   2   0   4    26798.54    26988.96    687.06 o 
   4   0   4     6938.12     6729.01    188.77 o 
   6   0   4      685.06      612.61     82.81 o 
   8   0   4     5001.68     5370.98    263.61 o 
  10   0   4     4567.68     4818.16    260.67 o 
 -15   1   4       63.15       63.53     34.41 o 
 -13   1   4       81.03       48.54     47.77 o 
 -11   1   4      531.69      454.64    113.85 o 
  -9   1   4      152.89       88.19     32.61 o 
  -7   1   4     2832.75     2829.55    110.52 o 
  -5   1   4     7404.58     7526.42    169.13 o 
  -3   1   4     1048.37     1077.01     52.82 o 
  -1   1   4     3025.35     2746.02     89.20 o 
   1   1   4      232.19      252.46     16.92 o 
   3   1   4      433.92      393.42     37.83 o 
   5   1   4     2130.70     2127.41     93.70 o 
   7   1   4      605.37      618.37     60.49 o 
   9   1   4      955.00      960.67    102.87 o 
  11   1   4       83.62      137.65     44.77 o 
 -16   2   4      163.78      144.04     41.43 o 
 -14   2   4     1024.54      866.98     85.68 o 
 -12   2   4     1536.53     1438.66    122.16 o 
 -10   2   4     3754.90     3828.62    201.61 o 
  -8   2   4     1487.71     1443.87    110.13 o 
  -6   2   4     1950.38     1822.71     54.16 o 
  -4   2   4     5189.86     4730.52     94.86 o 
  -2   2   4     4263.68     4203.84    137.99 o 
   0   2   4     3521.51     3472.07     90.42 o 
   2   2   4    22246.23    22938.39    594.66 o 
   4   2   4     4891.98     4753.79    157.46 o 
   6   2   4     1884.14     1835.80     98.25 o 
   8   2   4     3063.24     3309.85    139.78 o 
  10   2   4     2351.16     2381.30    121.68 o 
 -15   3   4      240.04      257.61     45.16 o 
 -13   3   4       51.28       16.81     40.79 o 
 -11   3   4     1637.50     1619.98    126.75 o 
  -9   3   4      178.12      175.19     48.29 o 
  -7   3   4     2112.11     2017.38     62.93 o 
  -5   3   4     1746.05     1587.61     58.99 o 
  -3   3   4      817.28      747.27     28.05 o 
  -1   3   4     8438.20     8871.63    227.45 o 
   1   3   4     3849.77     4258.44    183.41 o 
   3   3   4     2277.31     2373.38     90.90 o 
   5   3   4     5390.14     5324.12    177.44 o 
   7   3   4      712.96      803.84     69.60 o 
   9   3   4     1090.72     1382.46     88.15 o 
  11   3   4     1144.86     1054.99    135.62 o 
 -14   4   4      600.25      470.18     88.08 o 
 -12   4   4     2138.31     1905.39    144.57 o 
 -10   4   4     1689.59     1665.72    126.01 o 
  -8   4   4     1968.80     1709.88    347.65 o 
  -6   4   4      710.58      653.64     60.32 o 
  -4   4   4     2359.90     1962.36     59.75 o 
  -2   4   4     5689.26     5618.76    129.52 o 
   0   4   4     1737.97     1737.38     71.51 o 
   2   4   4     2995.93     3054.34    114.10 o 
   4   4   4     5828.18     5342.76    172.31 o 
   6   4   4     6048.86     6284.56    202.18 o 
   8   4   4      355.33      319.19     48.85 o 
  10   4   4      502.22      417.58    101.53 o 
 -15   5   4      327.98      260.46     44.11 o 
 -13   5   4     1314.90     1390.88     95.32 o 
 -11   5   4      716.96      811.29    102.16 o 
  -9   5   4        9.64        9.23     16.89 o 
  -7   5   4     3588.25     3649.31    160.93 o 
  -5   5   4     3059.25     3254.51    122.09 o 
  -3   5   4      393.57      335.56     25.84 o 
  -1   5   4      259.69      258.84     23.69 o 
   1   5   4     3066.24     2978.97     87.86 o 
   3   5   4     1463.74     1348.83     51.43 o 
   5   5   4     1915.98     1934.47    120.72 o 
   7   5   4     1685.55     1775.95     93.75 o 
   9   5   4      209.17      193.02     44.63 o 
  13   5   4      427.51      420.46     88.70 o 
 -14   6   4      396.85      402.59     49.89 o 
 -12   6   4     1813.55     1850.40    146.53 o 
 -10   6   4      353.39      492.14     78.44 o 
  -8   6   4     2177.82     2201.78    114.89 o 
  -6   6   4     3871.30     4255.88    144.91 o 
  -4   6   4      913.92      898.95     41.94 o 
  -2   6   4     5754.12     5600.56    162.66 o 
   0   6   4     5732.90     5610.89    141.02 o 
   2   6   4     2537.88     2655.25     81.70 o 
   4   6   4     3717.55     3761.10    104.92 o 
   6   6   4     4790.09     4806.52    135.52 o 
   8   6   4       56.69       82.07     25.12 o 
  10   6   4       39.81       28.68     29.51 o 
  12   6   4     1082.05     1026.21    125.08 o 
 -13   7   4     1145.23     1300.55     96.24 o 
 -11   7   4     1304.69     1414.15    118.59 o 
  -9   7   4      644.39      607.71     50.50 o 
  -7   7   4     6994.23     6818.37    293.82 o 
  -5   7   4    10364.49    10291.75    234.75 o 
  -3   7   4     3534.29     3429.66    117.19 o 
  -1   7   4      892.34      864.67     42.84 o 
   1   7   4     4715.45     4601.08    104.75 o 
   3   7   4     6132.31     6214.43    153.86 o 
   5   7   4       55.74       96.05     21.89 o 
   7   7   4      735.35      729.93     52.68 o 
   9   7   4     3058.61     2954.26    185.62 o 
  11   7   4     1158.82     1218.58    139.64 o 
  13   7   4       96.87       43.11     48.57 o 
 -14   8   4      211.94      175.11     48.81 o 
 -12   8   4      264.49      305.73     53.33 o 
 -10   8   4       72.61       65.37     41.07 o 
  -8   8   4      514.79      480.39     52.63 o 
  -6   8   4     1987.50     2168.93     94.23 o 
  -4   8   4      461.15      435.02     35.91 o 
  -2   8   4      258.28      229.92     34.60 o 
   0   8   4     6020.02     5842.88    152.46 o 
   2   8   4      476.95      490.02     31.19 o 
   4   8   4     3837.90     3905.18    110.56 o 
   6   8   4      645.26      624.80     62.60 o 
   8   8   4     1219.28     1001.34     78.72 o 
  10   8   4      182.41      211.59     63.49 o 
 -13   9   4      282.42      292.76     55.17 o 
 -11   9   4      846.61      825.08     78.00 o 
  -9   9   4     1391.95     1435.80     83.00 o 
  -7   9   4      512.92      503.26     72.38 o 
  -5   9   4     3096.47     3000.79     93.68 o 
  -3   9   4     7311.23     7435.56    182.30 o 
  -1   9   4     1847.53     1862.30     68.89 o 
   1   9   4     5503.83     5367.41    119.89 o 
   3   9   4     5460.06     5633.02    153.25 o 
   5   9   4      501.26      497.24     95.44 o 
   7   9   4     1164.63     1038.43     74.10 o 
   9   9   4     3073.48     3073.85    143.77 o 
  11   9   4     1072.22     1020.65    129.31 o 
 -12  10   4      296.26      338.84     56.97 o 
 -10  10   4       77.06       43.73     33.93 o 
  -8  10   4      324.99      360.05     47.46 o 
  -6  10   4      854.40      809.38     64.40 o 
  -4  10   4      857.58      925.14     47.31 o 
  -2  10   4      579.86      657.96     44.70 o 
   0  10   4     2423.25     2269.46     80.62 o 
   2  10   4      275.72      262.88     33.46 o 
   4  10   4      276.01      301.37     37.60 o 
   6  10   4       49.57       43.71     24.82 o 
   8  10   4      397.49      367.18     56.61 o 
  10  10   4       56.09      -23.44     30.19 o 
 -11  11   4     1069.41     1020.08     89.26 o 
  -9  11   4     1188.95     1350.85     69.63 o 
  -7  11   4       63.95       89.44     30.53 o 
  -5  11   4      747.77      682.44     53.21 o 
  -3  11   4     6653.58     6533.92    212.77 o 
  -1  11   4     2187.60     2233.62    104.78 o 
   1  11   4       45.44       35.84     20.78 o 
   3  11   4     1696.98     1742.52     77.14 o 
   5  11   4     1887.36     1950.05     96.14 o 
   7  11   4     1149.80     1090.18     72.04 o 
   9  11   4      908.04      873.39    156.64 o 
 -10  12   4      129.90      186.46     43.67 o 
  -8  12   4      125.63      156.07     32.17 o 
  -6  12   4      642.21      626.28     90.05 o 
  -4  12   4      196.64      244.43     43.29 o 
  -2  12   4       95.76       95.98     32.90 o 
   0  12   4      466.58      447.49     58.83 o 
   2  12   4      121.00      108.17     35.45 o 
   4  12   4      219.40      239.28     36.58 o 
   6  12   4      374.12      377.61     46.80 o 
   8  12   4       21.93       19.23     33.53 o 
  10  12   4       89.18      -30.50     34.56 o 
  -9  13   4     1123.11     1176.02     87.95 o 
  -7  13   4      497.47      606.12     78.50 o 
  -5  13   4      893.84      959.94    117.54 o 
  -3  13   4     2283.79     2300.49    113.36 o 
  -1  13   4     2330.69     2467.09    117.99 o 
   1  13   4      680.79      859.91     78.94 o 
   3  13   4      627.25      631.70    104.51 o 
   5  13   4     1107.40     1108.36     94.40 o 
   7  13   4      828.64      791.01     93.83 o 
   9  13   4      401.24      475.47     71.06 o 
  -8  14   4       28.96       18.79     51.70 o 
  -6  14   4     1209.67     1178.22    122.34 o 
  -4  14   4      191.87      230.59     48.19 o 
  -2  14   4       21.57       43.30     32.34 o 
   0  14   4      974.79      866.10     82.44 o 
   2  14   4      911.67      752.13     76.05 o 
   4  14   4      234.99      295.34     65.41 o 
   6  14   4      245.62      214.64     51.13 o 
   8  14   4      495.77      529.59     76.39 o 
  -7  15   4     1046.64     1028.12     94.00 o 
  -5  15   4     1486.80     1434.40    135.45 o 
  -3  15   4      143.85      160.99     44.73 o 
  -1  15   4      795.50      880.21     86.41 o 
   1  15   4     1048.13     1203.31    101.05 o 
   3  15   4      210.64      173.53     45.89 o 
   5  15   4      278.40      246.40     52.75 o 
  -6  16   4      719.00      608.76    265.04 o 
  -4  16   4      282.69      374.72     87.12 o 
  -2  16   4      148.08      159.64     47.29 o 
   0  16   4      352.67      299.53     62.17 o 
   2  16   4      632.57      516.79     71.75 o 
   4  16   4      184.52      225.86     52.61 o 
  -3  17   4       89.93      100.93     43.73 o 
  -1  17   4      211.59      191.10     53.73 o 
   1  17   4      453.69      488.21     71.45 o 
 -15   1   5      675.91      509.34     97.11 o 
 -13   1   5     1262.88     1223.01     88.38 o 
  -9   1   5     3734.74     3518.88    140.49 o 
  -7   1   5     4060.31     4317.49    154.67 o 
  -5   1   5     1568.10     1628.95     52.38 o 
  -3   1   5     9162.09     9085.97    259.29 o 
  -1   1   5    12921.45    12139.73    323.63 o 
   1   1   5     1486.60     1374.20     44.10 o 
   3   1   5     5140.50     5333.74    111.05 o 
   5   1   5     9786.25     9241.43    217.60 o 
   7   1   5      907.31     1018.54     76.31 o 
   9   1   5      627.30      558.65     64.96 o 
  11   1   5     3822.37     3733.35    170.49 o 
 -14   2   5      353.28      411.07     88.56 o 
 -12   2   5     1067.86     1095.28    113.55 o 
 -10   2   5     1478.69     1831.12    136.23 o 
  -8   2   5     1936.98     1795.77     91.11 o 
  -6   2   5      808.43      796.31     33.92 o 
  -4   2   5     4104.20     4196.45     87.92 o 
  -2   2   5      297.75      198.75     39.99 o 
   0   2   5      615.39      682.67     32.60 o 
   2   2   5    12904.09    12739.00    287.32 o 
   4   2   5      223.93      187.82     36.23 o 
   6   2   5     1310.22     1237.82     76.17 o 
   8   2   5     1436.14     1317.23     86.91 o 
  10   2   5      667.73      707.83     78.14 o 
  12   2   5      421.86      440.87     99.90 o 
 -15   3   5      479.81      498.77     71.28 o 
 -13   3   5     1134.15     1014.82    122.60 o 
 -11   3   5     2072.08     2175.50    149.55 o 
  -9   3   5       78.20      112.33     53.50 o 
  -7   3   5     1026.12      946.92     41.32 o 
  -5   3   5     5383.78     4977.29    102.94 o 
  -3   3   5     4461.65     4515.30     97.46 o 
  -1   3   5     1820.37     1721.41     72.40 o 
   1   3   5     3632.01     3525.51    102.27 o 
   3   3   5     8307.19     8195.96    243.67 o 
   5   3   5     2744.00     2760.87    114.53 o 
   7   3   5     1227.53     1321.48     95.24 o 
   9   3   5      715.97      679.11     71.80 o 
  11   3   5     1525.51     1483.22    184.21 o 
 -14   4   5       59.08      100.66     54.00 o 
 -12   4   5      998.20      904.84    110.75 o 
  -8   4   5     1590.00     1583.40    123.78 o 
  -6   4   5     1229.77     1127.91     57.45 o 
  -4   4   5     2991.06     2831.35     76.88 o 
  -2   4   5      503.89      519.20     31.96 o 
   0   4   5      204.01      216.55     22.57 o 
   2   4   5     7349.34     6894.77    296.43 o 
   4   4   5     1324.23     1302.71    159.57 o 
   6   4   5      993.52     1044.22     69.66 o 
   8   4   5      786.96      709.02     71.41 o 
  10   4   5      837.07      760.49     79.09 o 
  12   4   5      352.35      319.45     91.99 o 
 -15   5   5      616.86      751.11     86.64 o 
 -13   5   5      540.08      546.31     91.78 o 
 -11   5   5     1880.13     1922.64    142.68 o 
  -7   5   5     1192.64     1253.46     64.64 o 
  -5   5   5     5698.14     5348.56    128.42 o 
  -3   5   5     4454.86     4761.92    119.31 o 
  -1   5   5     1373.36     1335.12     53.35 o 
   1   5   5     7399.37     7315.70    176.01 o 
   3   5   5     9967.38     9732.15    282.77 o 
   5   5   5        8.73       24.77     22.12 o 
   7   5   5      574.68      596.87     62.45 o 
   9   5   5     2105.45     1898.65    106.60 o 
  11   5   5      263.30      188.07     72.17 o 
 -14   6   5      154.60      205.31     70.94 o 
 -12   6   5      608.02      556.97     91.45 o 
 -10   6   5     3154.74     3044.86    187.68 o 
  -8   6   5     2946.73     2824.49    176.59 o 
  -6   6   5     1209.63     1255.10     64.75 o 
  -4   6   5     4131.21     4167.24    110.80 o 
  -2   6   5     6907.57     6836.70    145.32 o 
   0   6   5      732.29      745.93     46.89 o 
   2   6   5     1571.46     1561.90     59.80 o 
   4   6   5     2747.82     2736.44     90.68 o 
   6   6   5     1771.29     1924.55    132.59 o 
   8   6   5     1216.66     1242.21     77.07 o 
  10   6   5      463.74      413.25     48.85 o 
  12   6   5     1045.00      838.94    119.66 o 
 -13   7   5       92.76      125.55     57.56 o 
 -11   7   5     1247.77     1296.82    117.19 o 
  -7   7   5      134.91      122.69     28.39 o 
  -5   7   5     1224.70     1097.64     49.73 o 
  -3   7   5     2058.59     1886.87     80.51 o 
  -1   7   5      615.73      625.63     40.38 o 
   1   7   5     2345.02     2283.67     74.86 o 
   3   7   5     1483.34     1377.41     64.98 o 
   5   7   5      155.90      142.49     25.85 o 
   7   7   5      275.21      234.24     34.85 o 
   9   7   5     1009.76      859.22     81.47 o 
  11   7   5      128.25      195.24     77.39 o 
 -14   8   5      124.84      100.77     44.38 o 
 -12   8   5     1017.07      961.96    123.86 o 
 -10   8   5     1194.26     1300.79    119.95 o 
  -8   8   5     2197.53     2237.98     98.04 o 
  -6   8   5     1637.93     1614.87     81.44 o 
  -4   8   5     2122.75     2002.95     74.27 o 
  -2   8   5     6954.11     7000.02    169.93 o 
   0   8   5     2534.70     2427.18     81.91 o 
   2   8   5      603.66      624.06     37.56 o 
   4   8   5     2816.03     2640.63     88.66 o 
   6   8   5     3529.26     3566.45    147.07 o 
   8   8   5      490.78      496.05     62.24 o 
  10   8   5     1239.42     1275.69    125.24 o 
 -13   9   5       13.22       55.12     37.58 o 
 -11   9   5       66.95       32.62     42.08 o 
  -9   9   5     1071.21     1232.04    111.12 o 
  -7   9   5      161.79      259.49     39.71 o 
  -5   9   5      332.35      331.88     35.02 o 
  -3   9   5     1477.25     1355.56     59.19 o 
  -1   9   5      249.16      232.18     29.88 o 
   1   9   5     1229.95     1124.92     46.20 o 
   3   9   5      402.48      439.55     43.46 o 
   5   9   5      395.33      408.20     59.84 o 
   7   9   5      734.19      795.11     75.88 o 
   9   9   5       89.68       83.19     37.17 o 
  11   9   5      151.34      179.29     64.98 o 
 -12  10   5     1297.72     1206.79    103.42 o 
 -10  10   5        5.89       37.34     40.00 o 
  -8  10   5      861.09      745.56     91.45 o 
  -6  10   5     3786.10     3856.78    149.33 o 
  -4  10   5     1414.75     1514.26     55.95 o 
  -2  10   5     1212.61     1171.35     56.62 o 
   0  10   5     1676.60     1689.31     72.43 o 
   2  10   5      734.82      744.78     55.53 o 
   4  10   5     2318.68     2137.50    112.24 o 
   6  10   5     2034.37     2100.07    110.25 o 
   8  10   5      798.15      845.54     83.81 o 
  10  10   5      817.97      773.90     85.96 o 
 -11  11   5      154.92      161.57     44.96 o 
  -9  11   5      185.57      265.91     68.10 o 
  -7  11   5      103.83       79.04     30.03 o 
  -5  11   5      627.76      675.84     52.99 o 
  -3  11   5       89.26       95.49     31.66 o 
  -1  11   5     1344.15     1224.96     60.76 o 
   1  11   5      159.15      149.12     41.33 o 
   3  11   5       95.66       73.93     25.69 o 
   5  11   5      170.92      124.74     32.73 o 
   7  11   5       64.99      127.25     35.70 o 
   9  11   5       50.87      100.89     36.22 o 
 -10  12   5       84.46       78.63     38.08 o 
  -8  12   5      503.31      571.28     87.07 o 
  -6  12   5     3087.10     3008.35    135.81 o 
  -4  12   5     2934.78     3122.19    132.47 o 
  -2  12   5     1952.48     2048.03    103.34 o 
   0  12   5     2493.57     2521.15    155.96 o 
   2  12   5     2439.86     2398.66     93.52 o 
   4  12   5     2065.73     1917.81     91.76 o 
   6  12   5      901.03      899.43     70.18 o 
   8  12   5     1062.27     1032.60     81.60 o 
  -9  13   5       58.21       71.83     47.01 o 
  -7  13   5      515.91      580.15     66.91 o 
  -5  13   5      235.08      249.74     38.51 o 
  -3  13   5     2405.72     2295.14    113.84 o 
  -1  13   5       17.30       35.13     31.26 o 
   1  13   5      620.35      662.03     71.87 o 
   3  13   5      486.32      462.85     61.70 o 
   5  13   5      215.26      155.31     43.76 o 
   7  13   5      585.23      550.37     86.39 o 
  -8  14   5     1024.17      816.58    137.76 o 
  -6  14   5     1053.61     1029.75     92.11 o 
  -4  14   5     1024.84     1139.55     88.75 o 
  -2  14   5      413.12      435.48    102.16 o 
   0  14   5      496.62      492.89     65.30 o 
   2  14   5      793.66      725.06     96.69 o 
   4  14   5      746.21      636.98     76.85 o 
   6  14   5      382.35      404.97     94.83 o 
  -7  15   5      214.54      250.69     52.65 o 
  -5  15   5      389.51      522.67     68.99 o 
  -3  15   5     1300.07     1427.43     97.34 o 
  -1  15   5      623.01      618.74     73.83 o 
   1  15   5      466.67      525.44     70.40 o 
   3  15   5      347.36      315.10     58.40 o 
   5  15   5      213.41      196.92     50.53 o 
  -4  16   5      456.62      448.91     67.83 o 
  -2  16   5       89.37       73.56     40.51 o 
   0  16   5      272.37      318.57     59.69 o 
   2  16   5      192.95      206.84     50.67 o 
 -14   0   6       63.75       23.12     48.78 o 
 -12   0   6     3684.50     3705.74    220.03 o 
 -10   0   6     6474.93     6198.59    306.31 o 
  -8   0   6     5044.76     5362.75    278.76 o 
  -6   0   6     6458.91     6213.84    289.60 o 
  -4   0   6    10352.06     9993.07    403.28 o 
  -2   0   6      525.15      517.87     56.53 o 
   0   0   6     1927.38     1944.85     80.22 o 
   2   0   6    13747.72    13392.34    370.42 o 
   4   0   6     5737.35     5463.45    258.14 o 
   6   0   6     2494.57     2220.90    150.52 o 
   8   0   6     3018.25     3116.40    200.82 o 
  10   0   6     1616.42     1641.45    152.92 o 
  12   0   6     1176.72     1124.92    152.82 o 
 -15   1   6      216.24      208.51     76.67 o 
 -13   1   6       30.73      -21.38     21.38 o 
 -11   1   6      662.88      615.94     67.09 o 
  -9   1   6     2385.08     2511.95    117.66 o 
  -7   1   6      318.94      334.13     44.73 o 
  -5   1   6      298.93      388.81     26.53 o 
  -3   1   6      599.72      614.29     49.88 o 
  -1   1   6     1474.96     1362.20     62.44 o 
   1   1   6       19.02       24.52     11.26 o 
   3   1   6       18.45       14.71     10.06 o 
   5   1   6      783.79      761.85     66.49 o 
   7   1   6      920.72      950.34     75.97 o 
   9   1   6      585.90      538.30     73.05 o 
  11   1   6      158.31      149.10     48.75 o 
 -14   2   6       94.16      133.65     61.96 o 
 -12   2   6     2096.38     2005.25    159.16 o 
 -10   2   6     1748.53     1799.59     97.79 o 
  -8   2   6       22.98       67.56     29.30 o 
  -6   2   6     3007.46     2971.89    120.02 o 
  -4   2   6     8588.92     8638.36    168.33 o 
  -2   2   6     6411.97     5995.60    186.69 o 
   0   2   6     3092.46     3169.34     77.97 o 
   2   2   6     6313.02     6185.16    156.65 o 
   4   2   6     2367.62     2251.72     76.51 o 
   6   2   6      691.01      676.23     67.19 o 
   8   2   6     2270.76     2263.90    119.07 o 
  10   2   6     1451.66     1320.50    102.90 o 
  12   2   6      911.68      829.18    124.24 o 
 -15   3   6      274.38      312.69     83.32 o 
 -13   3   6      101.47       44.60     45.41 o 
 -11   3   6      182.71      211.12     60.07 o 
  -9   3   6     1194.69     1269.88     81.65 o 
  -7   3   6       40.53       55.94     28.27 o 
  -5   3   6      941.97      942.97     44.32 o 
  -3   3   6     7405.24     7733.10    181.23 o 
  -1   3   6    11580.63    11813.45    268.22 o 
   1   3   6      288.46      279.59     28.63 o 
   3   3   6      420.48      426.96     34.95 o 
   5   3   6     4342.61     4243.20    257.91 o 
   7   3   6       64.34       68.21     31.20 o 
   9   3   6      813.34      978.78     88.53 o 
  11   3   6      658.70      717.38     84.06 o 
 -14   4   6      435.25      396.00     87.32 o 
 -12   4   6      219.75      101.55     47.21 o 
 -10   4   6     1569.05     1678.74    133.94 o 
  -8   4   6     1453.02     1446.76    119.68 o 
  -6   4   6      454.81      518.87     40.66 o 
  -4   4   6     1815.57     1888.92     61.21 o 
  -2   4   6     5114.61     4870.04    153.97 o 
   0   4   6     1433.13     1356.37     89.41 o 
   2   4   6      840.68      844.30     44.71 o 
   4   4   6     3489.52     3310.63    134.11 o 
   6   4   6     1627.82     1714.22     94.95 o 
   8   4   6      279.64      290.30     77.73 o 
  10   4   6      459.66      426.14     64.21 o 
  12   4   6     1579.81     1666.96    125.18 o 
 -13   5   6      619.64      731.82    108.40 o 
 -11   5   6      749.36      302.84     66.17 o 
  -9   5   6     1102.98      808.25    102.38 o 
  -7   5   6     1003.43     1000.25     98.74 o 
  -5   5   6      209.39      139.89     27.70 o 
  -3   5   6     2231.32     2106.75     67.81 o 
  -1   5   6     1168.80     1143.77     51.44 o 
   1   5   6      627.14      727.04     36.01 o 
   3   5   6     2759.04     2681.99    155.17 o 
   5   5   6     2174.91     2165.01    147.31 o 
   7   5   6      562.52      508.83     66.72 o 
   9   5   6      901.67      895.14     84.20 o 
  11   5   6     1261.33     1004.61     97.79 o 
 -14   6   6      377.69      317.41     81.37 o 
 -12   6   6      414.37      521.42     93.15 o 
 -10   6   6      459.28      402.12     78.50 o 
  -8   6   6     1777.92     1699.86    131.81 o 
  -6   6   6      626.40      710.23     54.68 o 
  -4   6   6     1101.54     1014.92     47.25 o 
  -2   6   6     7732.77     7561.69    159.76 o 
   0   6   6     1270.69     1281.62     54.18 o 
   2   6   6      372.89      358.71     34.06 o 
   4   6   6     3031.42     3013.03    100.14 o 
   6   6   6      745.87      668.19     52.57 o 
   8   6   6      423.96      450.74     59.93 o 
  10   6   6      418.90      488.26     53.74 o 
 -13   7   6      696.59      891.23    123.52 o 
  -9   7   6      765.03      735.78    100.74 o 
  -7   7   6     2238.96     2263.23    157.67 o 
  -5   7   6     5278.43     5322.82    175.33 o 
  -3   7   6     1593.50     1551.21     59.88 o 
  -1   7   6      173.03      150.52     21.62 o 
   1   7   6     2008.21     2118.26     76.78 o 
   3   7   6     4507.54     4172.44    123.23 o 
   5   7   6     1859.01     1789.77     78.37 o 
   7   7   6     1339.62     1314.11     82.79 o 
   9   7   6     1397.26     1241.06    183.05 o 
  11   7   6      591.36      625.72     77.77 o 
 -12   8   6      203.58      316.52     78.10 o 
 -10   8   6      881.21      720.11    102.30 o 
  -8   8   6      279.45      222.84     62.63 o 
  -6   8   6     2241.42     2226.79    101.49 o 
  -4   8   6     1141.67     1074.64     53.87 o 
  -2   8   6      914.39      943.38     44.16 o 
   0   8   6      163.49      215.73     29.65 o 
   2   8   6      586.48      525.62     60.97 o 
   4   8   6      918.96      905.77     55.93 o 
   6   8   6      197.50      184.47     41.01 o 
   8   8   6      235.99      210.29     57.06 o 
  10   8   6      759.86      866.58    120.64 o 
 -11   9   6     1803.78     1600.89    143.46 o 
  -9   9   6      259.00      234.69     63.62 o 
  -7   9   6      922.10      987.68    105.05 o 
  -5   9   6     4245.94     4216.22    158.32 o 
  -3   9   6     2177.27     2218.71     79.06 o 
  -1   9   6      832.07      856.01     50.62 o 
   1   9   6     2399.95     2394.90     74.27 o 
   3   9   6     2562.06     2437.83     94.02 o 
   5   9   6      741.07      710.72    104.85 o 
   7   9   6     2245.58     2338.47    123.41 o 
   9   9   6      844.85      854.38     87.96 o 
 -12  10   6      181.27      132.00     59.46 o 
 -10  10   6      113.84        7.65     21.11 o 
  -8  10   6       82.02       91.32     46.30 o 
  -6  10   6      361.63      431.58     52.26 o 
  -4  10   6      123.21      106.15     20.78 o 
  -2  10   6     2337.26     2337.44     86.17 o 
   0  10   6      201.38      131.16     26.75 o 
   2  10   6      367.26      426.47     44.20 o 
   4  10   6       83.79       69.84     26.95 o 
   6  10   6      106.16      176.09     42.53 o 
   8  10   6      384.77      392.08     60.93 o 
 -11  11   6      828.61      790.40    117.60 o 
  -9  11   6     1240.56     1216.59    123.67 o 
  -7  11   6     1743.83     1788.16    101.70 o 
  -5  11   6     1413.99     1488.63     89.16 o 
  -3  11   6     1722.19     1862.25     81.59 o 
  -1  11   6      633.30      591.03     48.04 o 
   1  11   6     1798.94     1741.69     77.67 o 
   3  11   6     2288.00     2219.31     93.98 o 
   5  11   6     1747.79     1801.76     86.05 o 
   7  11   6     1380.22     1346.98     79.17 o 
 -10  12   6      221.58      140.31     52.02 o 
  -8  12   6      288.77      407.62     83.79 o 
  -6  12   6      157.82      180.42     44.43 o 
  -4  12   6      122.93      188.22     32.50 o 
  -2  12   6      102.05       77.46     37.13 o 
   0  12   6      417.29      411.77     56.71 o 
   2  12   6       42.96       21.89     23.69 o 
   4  12   6      880.08      951.12     70.69 o 
   6  12   6      251.49      280.10     44.96 o 
  -9  13   6     1071.85      876.98    124.56 o 
  -7  13   6      838.91      937.30     93.94 o 
  -5  13   6      377.73      414.86     58.50 o 
  -3  13   6     1223.39     1211.18     84.34 o 
  -1  13   6     1442.42     1458.43     93.30 o 
   1  13   6      508.33      575.82     81.58 o 
   3  13   6      999.05      912.81     88.82 o 
   5  13   6     1127.17     1149.70    143.04 o 
  -6  14   6      756.63      817.99     83.58 o 
  -4  14   6      250.52      263.33     50.55 o 
  -2  14   6      193.76      232.92     48.75 o 
   0  14   6      265.35      347.23     87.50 o 
   2  14   6      274.22      268.11     53.23 o 
   4  14   6      868.46      867.56    124.30 o 
  -5  15   6      192.28      155.44     46.12 o 
  -3  15   6      497.81      600.00     73.15 o 
  -1  15   6      157.06      155.54     46.52 o 
   1  15   6      614.46      577.12     74.90 o 
   3  15   6      581.71      442.28     67.19 o 
 -13   1   7      309.74      214.23     50.83 o 
 -11   1   7      973.54      845.85     83.93 o 
  -9   1   7     5397.45     5154.63    189.91 o 
  -7   1   7     1290.38     1300.79     80.35 o 
  -5   1   7      349.06      289.20     42.66 o 
  -3   1   7     9202.33     8972.93    261.28 o 
  -1   1   7     8388.77     8573.44    206.14 o 
   1   1   7      854.05      806.62     60.40 o 
   3   1   7     1616.16     1675.55     88.40 o 
   5   1   7     4794.66     4717.25    179.75 o 
   7   1   7     2144.48     2266.68    118.81 o 
   9   1   7     1166.98     1190.25    108.89 o 
  11   1   7      876.54      793.62     93.81 o 
 -14   2   7       32.27       -1.98     27.87 o 
 -12   2   7     1836.18     1785.32    143.33 o 
 -10   2   7      124.59      138.35     38.68 o 
  -8   2   7     1145.19     1128.73     76.53 o 
  -6   2   7     3095.14     3308.86    131.42 o 
  -4   2   7     2902.52     3263.68     94.99 o 
  -2   2   7      371.14      322.86     37.93 o 
   0   2   7     1714.85     1611.56     54.57 o 
   2   2   7     2493.55     2439.64     83.51 o 
   4   2   7     1982.81     1916.61     97.12 o 
   6   2   7      645.88      643.13     67.57 o 
   8   2   7      828.62      838.13    107.96 o 
  10   2   7       37.85        8.35     36.02 o 
 -13   3   7      207.84      196.36     66.64 o 
 -11   3   7      576.93      735.09    106.71 o 
  -9   3   7      961.74     1087.52     79.42 o 
  -7   3   7     1445.22     1570.40     91.64 o 
  -5   3   7     3313.27     3654.57    140.64 o 
  -3   3   7     3394.28     3382.39     96.08 o 
  -1   3   7     2053.31     2145.27    106.09 o 
   1   3   7     1960.18     1990.63     75.36 o 
   3   3   7     2707.28     2793.07     93.06 o 
   5   3   7      556.35      547.75     93.73 o 
   7   3   7     1016.75     1095.64     85.44 o 
   9   3   7     1519.95     1572.90    106.11 o 
  11   3   7      919.30      989.96    100.63 o 
 -14   4   7      146.03       80.33     53.27 o 
 -12   4   7      453.09      360.09     79.16 o 
 -10   4   7      136.15      219.00     65.83 o 
  -8   4   7      153.30      107.43     48.70 o 
  -6   4   7     1275.51     1182.40    105.86 o 
  -4   4   7      785.56      803.52     57.20 o 
  -2   4   7       99.72       52.78     19.73 o 
   0   4   7     1346.62     1312.20     70.42 o 
   2   4   7     3417.22     3256.73    104.95 o 
   4   4   7      362.10      491.84     55.20 o 
   6   4   7      894.40      866.42     79.76 o 
   8   4   7     1168.19     1162.66     91.55 o 
  10   4   7       28.52       14.35     37.28 o 
 -11   5   7     1961.56     1999.60    158.33 o 
  -9   5   7       53.32       79.84     45.22 o 
  -7   5   7     1091.59     1199.95    107.64 o 
  -5   5   7     7468.60     7810.50    235.15 o 
  -3   5   7      882.35      873.09     43.59 o 
  -1   5   7     1717.67     1694.82     64.37 o 
   1   5   7     4737.52     4322.78    164.61 o 
   3   5   7     1253.63     1327.90     86.17 o 
   5   5   7     1309.82     1306.08     81.07 o 
   7   5   7      571.54      549.28     73.47 o 
   9   5   7      737.27      687.37     78.05 o 
 -12   6   7      323.72      381.49     83.86 o 
 -10   6   7     2369.23     2134.24    164.22 o 
  -8   6   7     1403.83     1284.20    118.79 o 
  -6   6   7      962.42      973.13    100.26 o 
  -4   6   7      461.53      408.92     46.52 o 
  -2   6   7     3164.59     3144.70     86.42 o 
   0   6   7     2327.59     2268.54     70.12 o 
   2   6   7      179.91      146.33     22.13 o 
   4   6   7     2462.67     2389.79    106.66 o 
   6   6   7     2945.01     2722.92    127.45 o 
   8   6   7      519.20      477.31     66.14 o 
  10   6   7       23.75       10.07     31.28 o 
 -13   7   7      439.64      410.58     87.72 o 
 -11   7   7      310.21      214.92     66.26 o 
  -9   7   7        8.78       65.42     47.48 o 
  -7   7   7     1185.40     1164.60    110.55 o 
  -5   7   7     2563.82     2450.62    107.01 o 
  -3   7   7      188.60      190.38     23.98 o 
  -1   7   7     1111.88     1031.42     46.44 o 
   1   7   7     1790.96     1667.63     59.81 o 
   3   7   7      720.39      771.10     52.70 o 
   5   7   7      355.70      308.32     43.91 o 
   7   7   7     1196.69     1325.44    121.10 o 
   9   7   7      160.92      148.81     43.60 o 
 -12   8   7       84.50       70.40     45.71 o 
 -10   8   7     2246.55     2583.50    180.82 o 
  -8   8   7     2385.31     2482.35    176.99 o 
  -6   8   7      219.62      225.61     59.92 o 
  -4   8   7     1437.85     1413.46     65.89 o 
  -2   8   7     6014.42     6200.51    144.51 o 
   0   8   7     1059.53     1155.02     45.07 o 
   2   8   7      773.45      754.49     50.81 o 
   4   8   7     3309.70     3383.68    143.74 o 
   6   8   7     1660.51     1773.50    103.14 o 
   8   8   7      432.86      412.84     86.59 o 
 -11   9   7      276.44      284.75     75.89 o 
  -9   9   7      306.44      256.93     68.04 o 
  -7   9   7      788.61      858.35    113.29 o 
  -5   9   7      677.04      684.82     64.76 o 
  -3   9   7     1369.72     1317.78     54.76 o 
  -1   9   7      675.10      744.71     46.88 o 
   1   9   7      296.01      289.19     36.78 o 
   3   9   7      317.61      298.24     46.45 o 
   5   9   7      531.40      546.99     66.85 o 
   7   9   7      617.82      712.72     79.02 o 
   9   9   7       19.72       19.00     35.76 o 
 -10  10   7     1723.50     1779.52    154.10 o 
  -8  10   7      863.38      870.84    118.16 o 
  -6  10   7      285.70      347.46     77.74 o 
  -4  10   7      287.70      261.76     35.30 o 
  -2  10   7      512.27      494.05     40.13 o 
   0  10   7      279.70      366.07     41.93 o 
   2  10   7     2196.58     2131.26     89.06 o 
   4  10   7     3374.07     3514.39    124.93 o 
   6  10   7      117.27       79.61     54.99 o 
   8  10   7      137.57      131.70     43.17 o 
  -9  11   7       18.54       36.96     40.71 o 
  -7  11   7       34.08       78.66     45.31 o 
  -5  11   7       48.64       66.54     31.77 o 
  -3  11   7      403.33      473.93     91.69 o 
  -1  11   7      121.78      119.27     28.71 o 
   1  11   7      182.19      160.17     32.87 o 
   3  11   7      106.82      116.89     34.57 o 
   5  11   7      217.47      236.43     42.07 o 
   7  11   7      183.83      125.49     38.61 o 
  -8  12   7      436.64      501.87     95.25 o 
  -6  12   7     1255.02     1314.85    132.85 o 
  -4  12   7     2539.24     2516.00    127.10 o 
  -2  12   7     1936.21     1943.12     87.90 o 
   0  12   7     1227.47     1221.51     91.33 o 
   2  12   7     2144.51     2359.53     99.71 o 
   4  12   7     1226.15     1292.05     83.30 o 
   6  12   7       22.09       27.56     30.56 o 
  -7  13   7      264.09      241.10     75.37 o 
  -5  13   7      108.13      153.97     43.85 o 
  -3  13   7      177.88      201.24     55.63 o 
  -1  13   7      889.63      998.43     87.46 o 
   1  13   7      187.09      186.13     48.42 o 
   3  13   7      135.49      118.67     43.71 o 
   5  13   7      169.79      110.60     47.96 o 
  -6  14   7      422.48      584.67    112.77 o 
  -4  14   7      585.41      680.44     79.12 o 
  -2  14   7      346.33      381.70     49.34 o 
   0  14   7      871.11      943.76     90.81 o 
   2  14   7      524.46      551.77     73.86 o 
 -14   0   8     1024.66      849.12    131.37 o 
 -12   0   8     3552.00     3480.56    237.19 o 
 -10   0   8      770.67      684.47    103.79 o 
  -8   0   8     1218.33     1226.32    116.30 o 
  -6   0   8     4563.62     4644.91    247.76 o 
  -4   0   8     1448.85     1434.81    111.97 o 
  -2   0   8     4230.49     4515.87    209.71 o 
   0   0   8     1951.35     1888.72     89.39 o 
   2   0   8      951.49      933.12     96.06 o 
   4   0   8     8152.53     8420.73    385.90 o 
   6   0   8     2623.64     2561.70    182.09 o 
   8   0   8     1673.57     1851.21    162.67 o 
  10   0   8      564.52      489.96    108.58 o 
 -13   1   8      332.46      375.08     63.66 o 
 -11   1   8      465.56      409.52     62.89 o 
  -9   1   8      541.11      475.32     60.40 o 
  -7   1   8      342.49      284.89     46.78 o 
  -5   1   8      263.00      267.14     43.08 o 
  -3   1   8     1068.82     1184.43     71.04 o 
  -1   1   8      865.25      872.39     43.22 o 
   1   1   8     1722.72     1720.34     69.65 o 
   3   1   8      723.38      694.62     67.98 o 
   5   1   8       42.24       25.81     28.09 o 
   7   1   8      356.29      322.13     68.30 o 
   9   1   8       25.34      -10.61     31.99 o 
 -12   2   8      394.76      263.73     55.47 o 
 -10   2   8      876.08      957.68     87.74 o 
  -8   2   8     1478.04     1492.48     91.54 o 
  -6   2   8     4445.66     4698.59    175.39 o 
  -4   2   8     2668.12     2645.49    151.18 o 
  -2   2   8     3535.66     3776.30    132.53 o 
   0   2   8     2695.72     2714.75     79.55 o 
   2   2   8     2203.07     2242.62    130.34 o 
   4   2   8     1979.82     2081.90    107.42 o 
   6   2   8     3748.14     3574.86    159.68 o 
   8   2   8      894.17      802.99    130.13 o 
  10   2   8      359.98      415.29     69.21 o 
 -13   3   8      271.28      335.39     88.71 o 
 -11   3   8      135.96      136.18     57.20 o 
  -9   3   8     1767.36     1867.29    107.10 o 
  -7   3   8      336.96      350.38     51.04 o 
  -5   3   8     1320.08     1355.11    131.62 o 
  -3   3   8     3905.11     4214.33    151.31 o 
  -1   3   8     2101.76     2107.29     77.24 o 
   1   3   8      718.34      753.92     48.61 o 
   3   3   8      115.27      160.41     51.61 o 
   5   3   8      426.08      407.58     56.87 o 
   7   3   8      676.55      753.16     80.63 o 
   9   3   8       45.45        2.29     40.75 o 
 -12   4   8        6.67      -19.44     34.66 o 
 -10   4   8     1402.65     1534.85    139.16 o 
  -8   4   8     2373.37     2213.51    162.81 o 
  -6   4   8      379.39      407.85     76.47 o 
  -4   4   8      138.58      110.08     43.48 o 
  -2   4   8     3377.81     3336.27    120.96 o 
   0   4   8     2083.83     2184.57     82.28 o 
   2   4   8       58.80       80.65     22.03 o 
   4   4   8     1235.80     1302.21     84.87 o 
   6   4   8     1937.53     2060.98    114.05 o 
   8   4   8     1435.23     1469.17    100.37 o 
 -13   5   8       13.02       37.12     47.80 o 
 -11   5   8      546.71      666.60    106.19 o 
  -9   5   8     1466.05     1455.74    134.64 o 
  -7   5   8      218.73      194.68     60.79 o 
  -5   5   8       97.12      105.99     46.91 o 
  -3   5   8     1052.40      961.90     66.12 o 
  -1   5   8     1399.45     1344.99     60.60 o 
   1   5   8      157.80      111.82     28.99 o 
   3   5   8     1512.99     1470.50     86.83 o 
   5   5   8      520.36      481.63     60.13 o 
   7   5   8      287.10      309.50     54.12 o 
   9   5   8     1075.37     1285.86    183.19 o 
 -12   6   8       80.70       33.49     47.56 o 
 -10   6   8     1396.58     1247.48    129.03 o 
  -8   6   8     1705.25     1618.74    139.43 o 
  -6   6   8      463.06      478.50     84.05 o 
  -4   6   8     1049.71      996.86     67.38 o 
  -2   6   8     2387.40     2277.24     72.84 o 
   0   6   8      670.73      750.98     45.08 o 
   2   6   8      947.61     1061.99     48.61 o 
   4   6   8     1269.82     1277.66     66.72 o 
   6   6   8      330.09      337.27     54.54 o 
   8   6   8      506.43      569.27     73.64 o 
 -11   7   8     1131.52     1281.58    131.49 o 
  -9   7   8      838.37      880.63    117.87 o 
  -7   7   8      646.06      694.42    104.02 o 
  -5   7   8     1541.59     1516.40    130.05 o 
  -3   7   8     1511.87     1571.31     70.89 o 
  -1   7   8     1275.08     1244.73     47.50 o 
   1   7   8     1493.49     1528.83     60.23 o 
   3   7   8     3160.63     3144.76     93.43 o 
   5   7   8     1831.14     1861.19     98.40 o 
   7   7   8      304.32      337.64     57.19 o 
 -10   8   8      635.51      616.77    102.55 o 
  -8   8   8      505.62      526.19     92.85 o 
  -6   8   8      134.38       -9.82     33.73 o 
  -4   8   8      917.68      955.55     59.02 o 
  -2   8   8      123.15      126.25     23.43 o 
   0   8   8       61.03       66.74     18.00 o 
   2   8   8      919.86      980.78     50.85 o 
   4   8   8      719.47      789.03     76.92 o 
   6   8   8       14.49       11.91     74.01 o 
   8   8   8       17.47       50.56     33.29 o 
 -11   9   8      728.30      738.68    117.40 o 
  -9   9   8      317.65      326.49     77.85 o 
  -7   9   8     1245.21     1193.17    123.48 o 
  -5   9   8     2163.79     2124.24    111.87 o 
  -3   9   8      586.89      657.99     53.88 o 
  -1   9   8     3168.46     3386.50     87.24 o 
   1   9   8     2017.43     2007.40     75.17 o 
   3   9   8      473.66      476.34     60.18 o 
   5   9   8     1182.73     1311.90     91.62 o 
   7   9   8      414.60      386.40     77.95 o 
 -10  10   8       23.47      -22.91     39.05 o 
  -8  10   8       11.82       18.72     45.44 o 
  -6  10   8      141.04      166.57     40.27 o 
  -4  10   8      118.76      102.99     28.45 o 
  -2  10   8      405.97      324.24     41.42 o 
   0  10   8       77.89       92.39     23.49 o 
   2  10   8      562.91      649.89     58.54 o 
   4  10   8      122.91      114.61     61.91 o 
   6  10   8       84.32       56.02     41.11 o 
  -9  11   8      511.77      632.93    112.25 o 
  -7  11   8      821.95      911.99    127.91 o 
  -5  11   8      152.36       93.64     52.06 o 
  -3  11   8      420.24      428.32     47.27 o 
  -1  11   8     4014.31     4046.48    116.29 o 
   1  11   8     1180.33     1206.28     81.49 o 
   3  11   8      137.41      163.04     37.57 o 
   5  11   8      831.40      844.17     72.94 o 
  -6  12   8      234.81      176.13     68.55 o 
  -4  12   8      190.70      141.50     41.86 o 
  -2  12   8      166.30      200.83     82.74 o 
   0  12   8       32.30       41.64     27.16 o 
   2  12   8      107.60      164.41     38.34 o 
   4  12   8      193.79      272.09     46.24 o 
  -5  13   8      699.71      767.49    120.51 o 
  -3  13   8     1360.38     1469.69    102.74 o 
  -1  13   8      884.49     1128.21    157.53 o 
   1  13   8      277.73      353.82     60.17 o 
 -11   1   9      627.30      593.47     75.44 o 
  -9   1   9     4309.02     4508.27    186.13 o 
  -7   1   9      984.63     1041.86     81.49 o 
  -5   1   9     1656.56     1799.25     95.35 o 
  -3   1   9     1596.05     1598.86     87.18 o 
  -1   1   9     1306.26     1298.33     54.19 o 
   1   1   9     3495.45     3288.23    140.25 o 
   3   1   9     2135.67     1994.50    110.53 o 
   5   1   9     1571.18     1537.91    101.01 o 
   7   1   9     1812.34     1796.20    112.94 o 
 -12   2   9      230.29      135.19     49.63 o 
 -10   2   9      912.04      888.83     86.86 o 
  -8   2   9      949.92      866.09     82.27 o 
  -6   2   9     2934.74     3107.59    137.83 o 
  -4   2   9      483.97      511.95     57.16 o 
  -2   2   9      802.40      871.98     62.92 o 
   0   2   9      194.21      277.15     55.75 o 
   2   2   9      144.76      184.87     39.92 o 
   4   2   9     1310.20     1185.36     84.77 o 
   6   2   9       38.41       40.11     32.39 o 
   8   2   9      321.95      433.21     85.37 o 
 -11   3   9      720.65      890.12    126.36 o 
  -9   3   9     1196.65     1157.66     98.26 o 
  -7   3   9      435.94      440.35     58.43 o 
  -5   3   9     1230.34     1313.80     82.68 o 
  -3   3   9     1751.30     1785.22     93.73 o 
  -1   3   9     1743.70     1771.56     83.80 o 
   1   3   9     1018.15      979.86     74.01 o 
   3   3   9     1686.92     1674.35     99.09 o 
   5   3   9     1915.72     1842.54    109.30 o 
   7   3   9      588.47      600.33     75.06 o 
 -12   4   9      108.38      166.47     68.60 o 
 -10   4   9      281.63      343.80     80.90 o 
  -8   4   9     1113.84     1254.41    123.21 o 
  -6   4   9     1765.71     2098.53    157.03 o 
  -4   4   9       13.53       22.98     35.58 o 
  -2   4   9     1591.94     1593.76    135.09 o 
   0   4   9     1061.91     1090.56     60.02 o 
   2   4   9       89.04       77.42     31.06 o 
   4   4   9     1211.96     1232.16     86.67 o 
   6   4   9      725.81      672.19     76.24 o 
   8   4   9      347.78      368.27     65.58 o 
 -11   5   9      564.05      721.31    116.26 o 
  -9   5   9     1124.07     1036.37    130.70 o 
  -7   5   9      709.01      822.03    111.94 o 
  -5   5   9     1058.33      934.73    114.97 o 
  -3   5   9     1849.22     1904.99    101.12 o 
  -1   5   9      719.85      804.87     52.81 o 
   1   5   9      700.29      758.17     47.88 o 
   3   5   9     1225.35     1134.90     80.41 o 
   5   5   9     1445.75     1494.61     97.60 o 
   7   5   9       28.42       38.00     33.99 o 
 -10   6   9      424.04      304.64     80.57 o 
  -8   6   9     1272.77     1571.81    138.83 o 
  -6   6   9      245.86      261.30     66.70 o 
  -4   6   9      249.89      252.45     49.28 o 
  -2   6   9     2083.09     2116.32     88.17 o 
   0   6   9     3071.41     3135.13     92.86 o 
   2   6   9      503.84      545.45     58.66 o 
   4   6   9      318.56      298.48     41.05 o 
   6   6   9     1239.37     1264.25     83.73 o 
 -11   7   9      136.11       54.42     55.83 o 
  -9   7   9      395.29      530.09     97.35 o 
  -7   7   9      919.55     1293.06    128.16 o 
  -5   7   9       83.65      109.81     50.21 o 
  -3   7   9      466.91      394.92     53.82 o 
  -1   7   9     1345.85     1347.39     61.15 o 
   1   7   9      193.96      194.53     28.13 o 
   3   7   9      219.35      168.62     32.24 o 
   5   7   9     1012.01      963.08     89.75 o 
   7   7   9       14.56       -0.76     28.39 o 
 -10   8   9     1278.41     1413.68    147.37 o 
  -8   8   9     1112.95     1219.46    145.31 o 
  -6   8   9      995.28      945.62    122.86 o 
  -4   8   9     1275.87     1252.87     87.02 o 
  -2   8   9     1680.49     1812.43     83.28 o 
   0   8   9     2492.22     2465.98     75.01 o 
   2   8   9      376.40      485.92     61.01 o 
   4   8   9      852.36      918.33     86.99 o 
   6   8   9      627.79      471.04    115.83 o 
  -9   9   9      162.29      176.17     71.59 o 
  -7   9   9      122.90      140.84     62.40 o 
  -5   9   9      968.73      898.54     84.36 o 
  -3   9   9      199.40      196.87     43.50 o 
  -1   9   9      735.73      797.30     69.75 o 
   1   9   9      417.60      459.45     43.34 o 
   3   9   9       95.90       46.45     43.78 o 
   5   9   9      517.15      620.19     76.07 o 
  -8  10   9       31.21      106.22     58.92 o 
  -6  10   9      125.48       99.75     39.73 o 
  -4  10   9     1508.33     1729.64    189.31 o 
  -2  10   9      701.07      772.21     63.72 o 
   0  10   9      698.52      636.03     50.15 o 
   2  10   9     1255.32     1277.02     65.68 o 
   4  10   9      411.81      391.19     53.20 o 
  -5  11   9      110.77       47.95     47.74 o 
  -3  11   9      476.21      551.46     68.22 o 
  -1  11   9       63.37       57.67     29.26 o 
   1  11   9      169.56      259.34     36.26 o 
   3  11   9       27.17       35.19     30.52 o 
  -4  12   9     2832.06     2880.62    213.12 o 
  -2  12   9      652.89      760.14     84.45 o 
   0  12   9      153.44      198.47     56.15 o 
 -10   0  10     1548.21     1597.18    149.43 o 
  -8   0  10     1640.11     1986.51    158.45 o 
  -6   0  10      949.30      893.90    112.69 o 
  -4   0  10      957.14      936.24    112.62 o 
  -2   0  10     4266.89     4311.71    167.29 o 
   0   0  10     2977.23     2806.40    189.75 o 
   2   0  10     2056.21     2259.68    169.62 o 
   4   0  10     2861.39     2937.40    206.86 o 
   6   0  10      127.33       83.67     58.14 o 
 -11   1  10       22.59      -18.57     66.12 o 
  -9   1  10      100.41       85.38     39.79 o 
  -7   1  10      175.19      169.74     73.44 o 
  -5   1  10      140.69      128.79     38.66 o 
  -3   1  10       91.96      126.62     34.59 o 
  -1   1  10      970.45      922.78    100.38 o 
   1   1  10     1291.10     1115.19     88.90 o 
   3   1  10      113.77      125.01     44.53 o 
   5   1  10       21.51       25.74     33.20 o 
   7   1  10      288.36      328.81     62.76 o 
 -10   2  10      590.57      598.08     76.91 o 
  -8   2  10     2416.46     2353.19    125.38 o 
  -6   2  10      853.60      893.33     82.21 o 
  -4   2  10      566.51      568.15     63.14 o 
  -2   2  10     1262.39     1230.56     94.44 o 
   0   2  10     1470.10     1384.64     94.05 o 
   2   2  10     1137.26     1202.74     93.57 o 
   4   2  10     1459.08     1494.32    111.18 o 
   6   2  10      383.43      364.63     64.22 o 
 -11   3  10       75.67       45.25     60.85 o 
  -9   3  10     1186.29     1215.23    104.16 o 
  -7   3  10     1303.19     1260.43     95.97 o 
  -5   3  10      754.90      704.12     86.80 o 
  -3   3  10      479.28      484.56     53.30 o 
  -1   3  10      120.60      182.11     32.56 o 
   1   3  10     1416.36     1259.20     88.20 o 
   3   3  10      527.38      529.09     67.12 o 
   5   3  10       17.64        4.75     31.64 o 
 -10   4  10      404.96      383.20     89.86 o 
  -8   4  10      434.23      386.96     86.38 o 
  -6   4  10     1070.44     1191.63    134.94 o 
  -4   4  10      572.92      566.51     66.11 o 
  -2   4  10     1149.88     1226.77     68.09 o 
   0   4  10     2682.70     2592.51    129.41 o 
   2   4  10      581.31      653.95     72.92 o 
   4   4  10      139.88      149.55     44.40 o 
   6   4  10     1204.50     1348.71    194.38 o 
  -9   5  10      191.88      288.29     79.63 o 
  -7   5  10       78.27      129.00     59.45 o 
  -5   5  10      930.47     1132.42    117.11 o 
  -3   5  10      176.77      207.22     58.72 o 
  -1   5  10      284.89      371.94     43.16 o 
   1   5  10      685.21      730.96     59.08 o 
   3   5  10      900.23      805.88     82.84 o 
   5   5  10      580.24      518.49     71.14 o 
  -8   6  10      212.42      150.05     62.29 o 
  -6   6  10     1336.39     1425.79    133.28 o 
  -4   6  10      652.04      659.77     72.23 o 
  -2   6  10      329.42      403.26     47.32 o 
   0   6  10     1947.45     2034.62    106.40 o 
   2   6  10      555.04      541.18     53.03 o 
   4   6  10      100.34       84.98     29.92 o 
  -9   7  10      638.53      546.33    107.15 o 
  -7   7  10      327.98      426.65     92.18 o 
  -5   7  10     1315.00     1361.16     97.34 o 
  -3   7  10     2051.01     1960.73    110.97 o 
  -1   7  10      992.72     1025.34     62.79 o 
   1   7  10      554.10      642.59     57.05 o 
   3   7  10     1006.29     1068.83     91.78 o 
  -8   8  10      197.03      191.60     72.63 o 
  -6   8  10      167.06      185.82     47.26 o 
  -4   8  10      990.48      988.71     88.81 o 
  -2   8  10       60.27       45.67     25.14 o 
   0   8  10       22.94       24.76     20.94 o 
   2   8  10      712.35      758.77     89.59 o 
  -7   9  10     1329.35     1347.57     98.59 o 
  -5   9  10      500.29      582.84     71.25 o 
  -3   9  10     1204.28     1165.54     92.13 o 
  -1   9  10      951.32      917.10     70.94 o 
   1   9  10      264.72      344.21     61.05 o 
  -4  10  10      207.20      228.79     67.80 o 
  -2  10  10      134.44      109.79     40.03 o 
   0  10  10      128.19      136.15     37.34 o 
  -9   1  11      309.21      235.70     56.81 o 
  -7   1  11     1901.82     2124.27    120.04 o 
  -5   1  11      839.33     1046.79     91.09 o 
  -3   1  11       33.45       24.79     24.77 o 
  -1   1  11     3136.02     3171.89    153.79 o 
   1   1  11     4022.89     4155.26    179.35 o 
   3   1  11       57.69       67.67     36.78 o 
  -8   2  11      286.55      213.63     53.92 o 
  -6   2  11      348.83      356.90     62.13 o 
  -4   2  11      346.92      374.45     46.12 o 
  -2   2  11      420.16      504.79     67.68 o 
   0   2  11      187.93      259.11     51.19 o 
   2   2  11      124.08       31.56     32.02 o 
   4   2  11      444.09      403.63     65.87 o 
  -9   3  11      258.12      346.18     85.72 o 
  -7   3  11      567.41      535.84     71.60 o 
  -5   3  11     1591.99     1651.65    103.97 o 
  -3   3  11      846.99      880.08     69.55 o 
  -1   3  11      830.05      793.39     83.70 o 
   1   3  11     1129.84     1031.36     96.08 o 
   3   3  11      374.77      492.03    111.78 o 
  -8   4  11      713.50      796.10    121.02 o 
  -6   4  11       18.04       36.68     48.98 o 
  -4   4  11      461.04      478.95     64.35 o 
  -2   4  11      165.22      246.74     51.57 o 
   0   4  11       85.76      123.40     46.03 o 
   2   4  11      604.75      704.89     81.10 o 
  -7   5  11      366.88      272.48     78.13 o 
  -5   5  11      387.72      408.03     89.97 o 
  -3   5  11     1779.67     1962.96     93.44 o 
  -1   5  11      366.51      352.67     57.42 o 
   1   5  11       33.06       63.44     34.06 o 
   3   5  11      810.12     1066.25     78.82 o 
  -6   6  11      566.87      705.78     82.46 o 
  -4   6  11      215.26      286.20     53.63 o 
  -2   6  11      390.07      433.40     50.86 o 
   0   6  11     1493.66     1354.79     95.82 o 
   2   6  11      910.47      898.73     88.73 o 
  -5   7  11      268.42      352.88     60.08 o 
  -3   7  11      491.76      605.00     59.66 o 
  -1   7  11      512.83      592.89     72.54 o 
   1   7  11       28.46       47.35     29.26 o 
  -4   0  12     5133.46     5012.00    307.47 o 
  -2   0  12     2794.28     2987.78    221.12 o 
   0   0  12      196.59      202.68     74.20 o 
  -5   1  12      212.70      270.55     75.52 o 
  -3   1  12      106.51       87.67     42.22 o 
  -1   1  12      204.16      225.06     51.86 o 
  -4   2  12      566.71      513.22     73.26 o 
  -2   2  12      459.20      496.96     73.39 o 
   0   2  12      465.57      531.70     74.44 o 
  -3   3  12      256.27      264.93     56.01 o 
  -1   3  12      634.53      526.44     73.52 o 
                                                 
